# Supplementary material for: Ethyl 3-bromo-1-(3-chloro-2-pyrid­yl)-4,5-dihydro-1H-pyrazole-5-carboxyl­ate
Source: Acta Crystallogr Sect E Struct Rep Online. 2009 Nov 28;65(Pt 12):o3267. doi: 10.1107/S1600536809050673 (PMC2972119; doi:10.1107/S1600536809050673)
Supplement: Supplementary file 1 [file e-65-o3267-sup1.cif]

##############################################################################
###                                                                        ###
###        Electronic paper (Acta Crystallographica Section E)             ###
###                                                                        ###
##############################################################################
#                                                                            #
# This CIF contains the data in a paper accepted for publication in Acta     #
# Crystallographica Section E. It conforms to the requirements of Notes      #
# for Authors for Section E, and has been peer reviewed under the auspices   #
# of the IUCr Commission on Journals.                                        #
#                                                                            #
# Full details of the Crystallographic Information File format               #
# are given in the paper "The Crystallographic Information File (CIF):       #
# a New Standard Archive File for Crystallography" by S. R. Hall, F. H.      #
# Allen and I. D. Brown [Acta Cryst. (1991), A47, 655-685].                  #
#                                                                            #
# The current version of the core CIF dictionary is obtainable from          #
# ftp://ftp.iucr.org/pub/cif_core.dic. The current version number is 2.4.    #
#                                                                            #
# Software is freely available for graphical display of the structure(s) in  #
# this CIF.  For information consult the CIF home page http://www.iucr.org/  #
# cif/home.html                                                              #
#                                                                            #
# This file may be used for bona fide research purposes within the           #
# scientific community so long as proper attribution is given to the journal # 
# article from which it was obtained.                                        #
#                                                                            #
##############################################################################
                                             
data_I
_audit_creation_method     SHELXL97
_chemical_name_systematic
;
Ethyl
3-bromo-1-(3-chloro-2-pyridyl)-4,5-dihydro-1<i>H</i>-pyrazole-5-carboxylate
;
_chemical_name_common     ?
_chemical_formula_moiety     'C11 H11 Br Cl N3 O2'
_chemical_formula_sum     'C11 H11 Br Cl N3 O2'
_chemical_formula_iupac     'C11 H11 Br Cl N3 O2'
_chemical_formula_weight     332.59
_chemical_melting_point     ?
_symmetry_cell_setting     Monoclinic
_symmetry_space_group_name_H-M     'P 21/n'
_symmetry_space_group_name_Hall     '-P 2yn'
loop_
    _symmetry_equiv_pos_as_xyz
    'x, y, z'
    '-x+1/2, y+1/2, -z+1/2'
    '-x, -y, -z'
    'x-1/2, -y-1/2, z-1/2'
_cell_length_a     11.9977(18)
_cell_length_b     10.8520(17)
_cell_length_c     20.762(3)
_cell_angle_alpha     90.00
_cell_angle_beta     93.388(3)
_cell_angle_gamma     90.00
_cell_volume     2698.4(7)
_cell_formula_units_Z     8
_cell_measurement_reflns_used     2849
_cell_measurement_theta_min     2.53
_cell_measurement_theta_max     23.43
_cell_measurement_temperature     296(2)
_exptl_crystal_description     block
_exptl_crystal_colour     colourless
_exptl_crystal_size_max     0.38
_exptl_crystal_size_mid     0.32
_exptl_crystal_size_min     0.30
_exptl_crystal_density_diffrn     1.637
_exptl_crystal_density_meas     ?
_exptl_crystal_density_method     'not measured'
_exptl_crystal_F_000     1328
_exptl_absorpt_coefficient_mu     3.242
_exptl_absorpt_correction_type     multi-scan
_exptl_absorpt_process_details     '(SADABS; Bruker, 2001)'
_exptl_absorpt_correction_T_min     0.356
_exptl_absorpt_correction_T_max     1.000
_exptl_special_details
;
;
_diffrn_ambient_temperature     296(2)
_diffrn_radiation_type     MoK\a
_diffrn_radiation_wavelength     0.71073
_diffrn_radiation_source     'fine-focus sealed tube'
_diffrn_radiation_monochromator     graphite
_diffrn_measurement_device_type     'Bruker SMART CCD'
_diffrn_measurement_method     \w
_diffrn_detector_area_resol_mean     ?
_diffrn_reflns_number     13418
_diffrn_reflns_av_R_equivalents     0.0290
_diffrn_reflns_av_sigmaI/netI     0.0358
_diffrn_reflns_theta_min     1.91
_diffrn_reflns_theta_max     25.03
_diffrn_reflns_theta_full     25.03
_diffrn_measured_fraction_theta_max     1.000
_diffrn_measured_fraction_theta_full     1.000
_diffrn_reflns_limit_h_min     -14
_diffrn_reflns_limit_h_max     14
_diffrn_reflns_limit_k_min     -12
_diffrn_reflns_limit_k_max     8
_diffrn_reflns_limit_l_min     -20
_diffrn_reflns_limit_l_max     24
_diffrn_standards_number     ?
_diffrn_standards_interval_count     ?
_diffrn_standards_interval_time     ?
_diffrn_standards_decay_%     ?
_refine_special_details
;
Refinement of <i>F</i>^2^ against ALL reflections. The weighted <i>R</i>-factor
<i>wR</i> and goodness of fit <i>S</i> are based on <i>F</i>^2^, conventional
<i>R</i>-factors <i>R</i> are based on <i>F</i>, with <i>F</i> set to zero for
negative <i>F</i>^2^. The threshold expression of <i>F</i>^2^ >
\s(<i>F</i>^2^) is used only for calculating <i>R</i>-factors(gt) <i>etc</i>.
and is not relevant to the choice of reflections for refinement.
<i>R</i>-factors based on <i>F</i>^2^ are statistically about twice as large
as those based on <i>F</i>, and <i>R</i>- factors based on ALL data will be
even larger.
;
_reflns_number_total     4760
_reflns_number_gt     2823
_reflns_threshold_expression     I>2\s(I)
_refine_ls_structure_factor_coef     Fsqd
_refine_ls_matrix_type     full
_refine_ls_R_factor_all     0.0843
_refine_ls_R_factor_gt     0.0421
_refine_ls_wR_factor_gt     0.1071
_refine_ls_wR_factor_ref     0.1262
_refine_ls_goodness_of_fit_ref     1.024
_refine_ls_restrained_S_all     1.024
_refine_ls_number_reflns     4760
_refine_ls_number_parameters     327
_refine_ls_number_restraints     0
_refine_ls_hydrogen_treatment     constr
_refine_ls_weighting_scheme     calc
_refine_ls_weighting_details
         'calc w=1/[\s^2^(Fo^2^)+(0.0609P)^2^+0.7833P] where P=(Fo^2^+2Fc^2^)/3'
_atom_sites_solution_hydrogens     geom
_atom_sites_solution_primary     direct
_atom_sites_solution_secondary     difmap
_refine_ls_shift/su_max     0.001
_refine_ls_shift/su_mean     0.000
_refine_diff_density_max     0.642
_refine_diff_density_min     -0.488
_refine_ls_extinction_method     none
_refine_ls_extinction_coef     ?
loop_
    _atom_type_symbol
    _atom_type_description
    _atom_type_scat_dispersion_real
    _atom_type_scat_dispersion_imag
    _atom_type_scat_source
    'C' 'C' 0.0033 0.0016
                         'International Tables Vol C Tables 4.2.6.8 and 6.1.1.4'
    'H' 'H' 0.0000 0.0000
                         'International Tables Vol C Tables 4.2.6.8 and 6.1.1.4'
    'N' 'N' 0.0061 0.0033
                         'International Tables Vol C Tables 4.2.6.8 and 6.1.1.4'
    'O' 'O' 0.0106 0.0060
                         'International Tables Vol C Tables 4.2.6.8 and 6.1.1.4'
    'Cl' 'Cl' 0.1484 0.1585
                         'International Tables Vol C Tables 4.2.6.8 and 6.1.1.4'
    'Br' 'Br' -0.2901 2.4595
                         'International Tables Vol C Tables 4.2.6.8 and 6.1.1.4'
_computing_data_collection     'SMART (Bruker, 2001)'
_computing_cell_refinement     'SAINT (Bruker, 2001)'
_computing_data_reduction     'SAINT (Bruker, 2001)'
_computing_structure_solution     'SHELXS97 (Sheldrick, 2008)'
_computing_structure_refinement     'SHELXL97 (Sheldrick, 2008)'
_computing_molecular_graphics     'SHELXTL (Sheldrick, 2008)'
_computing_publication_material     'SHELXTL (Sheldrick, 2008)'
loop_
    _atom_site_type_symbol
    _atom_site_label
    _atom_site_fract_x
    _atom_site_fract_y
    _atom_site_fract_z
    _atom_site_U_iso_or_equiv
    _atom_site_adp_type
    _atom_site_calc_flag
    _atom_site_refinement_flags
    _atom_site_occupancy
    _atom_site_disorder_assembly
    _atom_site_disorder_group
    Br Br1 0.61938(4) 0.12589(5) 0.11537(3) 0.0919(2) Uani d . 1 . .
    Br Br2 0.12166(4) 1.34462(4) 0.11712(3) 0.0871(2) Uani d . 1 . .
    Cl Cl1 0.84050(8) 0.53502(11) 0.12056(6) 0.0843(4) Uani d . 1 . .
    Cl Cl2 0.33983(8) 0.94532(12) 0.10673(7) 0.0940(4) Uani d . 1 . .
    O O1 0.4918(3) 0.6080(3) 0.20858(15) 0.0867(10) Uani d . 1 . .
    O O2 0.3214(2) 0.5466(3) 0.17635(13) 0.0802(9) Uani d . 1 . .
    O O3 0.0011(3) 0.8736(3) 0.20050(14) 0.0864(10) Uani d . 1 . .
    O O4 -0.1747(2) 0.9229(3) 0.17066(12) 0.0680(8) Uani d . 1 . .
    N N1 0.5454(2) 0.6660(3) 0.05716(14) 0.0553(8) Uani d . 1 . .
    N N2 0.5862(2) 0.4848(3) 0.11040(15) 0.0610(9) Uani d . 1 . .
    N N3 0.6393(3) 0.3738(3) 0.10056(16) 0.0601(9) Uani d . 1 . .
    N N4 0.0445(2) 0.8001(3) 0.05316(15) 0.0577(8) Uani d . 1 . .
    N N5 0.0807(2) 0.9898(3) 0.09552(19) 0.0750(10) Uani d . 1 . .
    N N6 0.1371(2) 1.0989(3) 0.09295(15) 0.0579(8) Uani d . 1 . .
    C C1 0.5772(3) 0.7712(4) 0.03040(18) 0.0640(11) Uani d . 1 . .
    H H1 0.5218 0.8257 0.0153 0.077 Uiso calc R 1 . .
    C C2 0.6850(3) 0.8036(4) 0.02391(19) 0.0700(12) Uani d . 1 . .
    H H2 0.7031 0.8752 0.0023 0.084 Uiso calc R 1 . .
    C C3 0.7664(3) 0.7272(4) 0.05023(19) 0.0619(11) Uani d . 1 . .
    H H3 0.8413 0.7475 0.0475 0.074 Uiso calc R 1 . .
    C C4 0.7373(3) 0.6211(4) 0.08063(18) 0.0548(10) Uani d . 1 . .
    C C5 0.6239(3) 0.5907(3) 0.08114(16) 0.0477(9) Uani d . 1 . .
    C C6 0.5731(3) 0.2893(4) 0.11589(18) 0.0595(10) Uani d . 1 . .
    C C7 0.4634(3) 0.3298(4) 0.13789(19) 0.0610(10) Uani d . 1 . .
    H H7A 0.4583 0.3175 0.1839 0.073 Uiso calc R 1 . .
    H H7B 0.4019 0.2878 0.1147 0.073 Uiso calc R 1 . .
    C C8 0.4669(3) 0.4674(3) 0.12040(17) 0.0528(9) Uani d . 1 . .
    H H8 0.4219 0.4833 0.0803 0.063 Uiso calc R 1 . .
    C C9 0.4312(3) 0.5498(4) 0.17334(18) 0.0592(10) Uani d . 1 . .
    C C10 0.2759(5) 0.6186(6) 0.2280(3) 0.119(2) Uani d . 1 . .
    H H10A 0.3045 0.5872 0.2695 0.143 Uiso calc R 1 . .
    H H10B 0.2990 0.7039 0.2246 0.143 Uiso calc R 1 . .
    C C11 0.1599(6) 0.6115(7) 0.2238(3) 0.159(3) Uani d . 1 . .
    H H11A 0.1319 0.6407 0.1823 0.238 Uiso calc R 1 . .
    H H11B 0.1303 0.6614 0.2569 0.238 Uiso calc R 1 . .
    H H11C 0.1373 0.5274 0.2292 0.238 Uiso calc R 1 . .
    C C12 0.0767(3) 0.6904(4) 0.03225(19) 0.0664(11) Uani d . 1 . .
    H H12 0.0218 0.6335 0.0197 0.080 Uiso calc R 1 . .
    C C13 0.1851(3) 0.6570(4) 0.0282(2) 0.0708(12) Uani d . 1 . .
    H H13 0.2042 0.5807 0.0117 0.085 Uiso calc R 1 . .
    C C14 0.2656(3) 0.7401(4) 0.0494(2) 0.0658(11) Uani d . 1 . .
    H H14 0.3407 0.7203 0.0474 0.079 Uiso calc R 1 . .
    C C15 0.2355(3) 0.8510(4) 0.07329(19) 0.0556(10) Uani d . 1 . .
    C C16 0.1219(3) 0.8812(3) 0.07301(17) 0.0490(9) Uani d . 1 . .
    C C17 0.0712(3) 1.1825(4) 0.10999(18) 0.0561(10) Uani d . 1 . .
    C C18 -0.0415(3) 1.1433(4) 0.1270(2) 0.0679(12) Uani d . 1 . .
    H H18A -0.0997 1.1861 0.1013 0.081 Uiso calc R 1 . .
    H H18B -0.0524 1.1557 0.1724 0.081 Uiso calc R 1 . .
    C C19 -0.0372(3) 1.0054(3) 0.10966(17) 0.0534(9) Uani d . 1 . .
    H H19 -0.0863 0.9873 0.0715 0.064 Uiso calc R 1 . .
    C C20 -0.0653(3) 0.9256(4) 0.16513(18) 0.0551(10) Uani d . 1 . .
    C C21 -0.2137(5) 0.8554(5) 0.2256(2) 0.0970(17) Uani d . 1 . .
    H H21A -0.1850 0.7719 0.2256 0.116 Uiso calc R 1 . .
    H H21B -0.1870 0.8950 0.2654 0.116 Uiso calc R 1 . .
    C C22 -0.3344(5) 0.8532(6) 0.2213(3) 0.133(3) Uani d . 1 . .
    H H22A -0.3623 0.9361 0.2203 0.199 Uiso calc R 1 . .
    H H22B -0.3606 0.8109 0.2581 0.199 Uiso calc R 1 . .
    H H22C -0.3603 0.8111 0.1826 0.199 Uiso calc R 1 . .
loop_
    _atom_site_aniso_label
    _atom_site_aniso_U_11
    _atom_site_aniso_U_22
    _atom_site_aniso_U_33
    _atom_site_aniso_U_12
    _atom_site_aniso_U_13
    _atom_site_aniso_U_23
    Br1 0.0860(4) 0.0580(3) 0.1307(5) 0.0064(2) -0.0007(3) 0.0112(3)
    Br2 0.0843(4) 0.0538(3) 0.1226(4) -0.0033(2) 0.0012(3) -0.0117(3)
    Cl1 0.0455(6) 0.0807(8) 0.1243(10) 0.0010(5) -0.0147(6) 0.0073(7)
    Cl2 0.0447(6) 0.0696(8) 0.1656(12) -0.0029(5) -0.0116(7) -0.0069(8)
    O1 0.086(2) 0.093(2) 0.080(2) -0.0312(19) 0.0031(17) -0.0221(18)
    O2 0.0583(18) 0.104(3) 0.0802(19) -0.0035(16) 0.0172(14) -0.0382(18)
    O3 0.086(2) 0.096(3) 0.077(2) 0.0324(18) -0.0057(17) 0.0147(17)
    O4 0.0564(17) 0.084(2) 0.0646(17) -0.0057(14) 0.0118(13) 0.0251(15)
    N1 0.0409(17) 0.063(2) 0.061(2) -0.0002(16) 0.0015(14) 0.0043(17)
    N2 0.0402(17) 0.056(2) 0.088(2) -0.0019(15) 0.0116(15) 0.0054(18)
    N3 0.0498(19) 0.057(2) 0.073(2) 0.0037(16) -0.0023(16) 0.0003(17)
    N4 0.0416(17) 0.062(2) 0.070(2) 0.0016(16) 0.0021(15) -0.0019(17)
    N5 0.0445(19) 0.051(2) 0.132(3) 0.0018(16) 0.0298(19) -0.002(2)
    N6 0.0467(18) 0.050(2) 0.077(2) -0.0038(16) 0.0032(15) 0.0022(17)
    C1 0.055(2) 0.071(3) 0.065(3) 0.005(2) 0.0026(19) 0.010(2)
    C2 0.060(3) 0.077(3) 0.074(3) -0.010(2) 0.016(2) 0.015(2)
    C3 0.048(2) 0.065(3) 0.074(3) -0.009(2) 0.0169(19) -0.007(2)
    C4 0.040(2) 0.061(3) 0.064(2) 0.0042(18) 0.0026(17) -0.007(2)
    C5 0.039(2) 0.052(2) 0.053(2) -0.0038(17) 0.0079(16) -0.0054(18)
    C6 0.054(2) 0.056(3) 0.067(3) -0.003(2) -0.0088(19) 0.002(2)
    C7 0.059(2) 0.060(3) 0.065(3) -0.012(2) 0.0060(19) -0.009(2)
    C8 0.043(2) 0.059(3) 0.056(2) -0.0105(17) 0.0055(16) -0.0042(19)
    C9 0.055(2) 0.062(3) 0.060(2) -0.016(2) 0.004(2) -0.002(2)
    C10 0.086(4) 0.155(6) 0.120(5) 0.000(4) 0.034(3) -0.070(4)
    C11 0.172(7) 0.171(7) 0.137(6) 0.073(6) 0.047(5) -0.040(5)
    C12 0.055(2) 0.071(3) 0.073(3) -0.006(2) -0.001(2) -0.015(2)
    C13 0.060(3) 0.067(3) 0.087(3) 0.009(2) 0.018(2) -0.015(2)
    C14 0.046(2) 0.064(3) 0.089(3) 0.009(2) 0.021(2) 0.000(2)
    C15 0.039(2) 0.053(2) 0.075(3) -0.0008(17) 0.0065(18) 0.007(2)
    C16 0.040(2) 0.050(2) 0.057(2) 0.0047(17) 0.0104(17) 0.0067(18)
    C17 0.055(2) 0.049(2) 0.064(3) 0.0074(19) 0.0002(18) 0.003(2)
    C18 0.060(3) 0.057(3) 0.089(3) 0.013(2) 0.021(2) 0.014(2)
    C19 0.043(2) 0.052(2) 0.066(2) 0.0070(17) 0.0114(17) 0.0065(19)
    C20 0.051(2) 0.050(2) 0.064(3) 0.0070(19) 0.001(2) -0.002(2)
    C21 0.111(4) 0.106(4) 0.077(3) -0.013(3) 0.030(3) 0.032(3)
    C22 0.138(6) 0.166(7) 0.100(4) -0.078(5) 0.042(4) 0.012(4)
_geom_special_details
;
All e.s.d.'s (except the e.s.d. in the dihedral angle between two l.s. planes)
are estimated using the full covariance matrix. The cell e.s.d.'s are taken
into account individually in the estimation of e.s.d.'s in distances, angles
and torsion angles; correlations between e.s.d.'s in cell parameters are only
used when they are defined by crystal symmetry. An approximate (isotropic)
treatment of cell e.s.d.'s is used for estimating e.s.d.'s involving l.s.
planes.
;
loop_
    _geom_bond_atom_site_label_1
    _geom_bond_atom_site_label_2
    _geom_bond_site_symmetry_2
    _geom_bond_distance
    _geom_bond_publ_flag
    Br1 C6 . 1.858(4) ?
    Br2 C17 . 1.863(4) ?
    Cl1 C4 . 1.724(4) ?
    Cl2 C15 . 1.731(4) ?
    O1 C9 . 1.184(4) ?
    O2 C9 . 1.323(4) ?
    O2 C10 . 1.459(5) ?
    O3 C20 . 1.192(4) ?
    O4 C20 . 1.325(4) ?
    O4 C21 . 1.455(5) ?
    N1 C5 . 1.321(4) ?
    N1 C1 . 1.335(5) ?
    N2 N3 . 1.383(4) ?
    N2 C5 . 1.388(5) ?
    N2 C8 . 1.471(4) ?
    N3 C6 . 1.266(5) ?
    N4 C16 . 1.327(5) ?
    N4 C12 . 1.332(5) ?
    N5 N6 . 1.366(4) ?
    N5 C16 . 1.371(5) ?
    N5 C19 . 1.470(4) ?
    N6 C17 . 1.267(5) ?
    C1 C2 . 1.355(5) ?
    C1 H1 . 0.9300 ?
    C2 C3 . 1.370(5) ?
    C2 H2 . 0.9300 ?
    C3 C4 . 1.368(5) ?
    C3 H3 . 0.9300 ?
    C4 C5 . 1.401(5) ?
    C6 C7 . 1.486(5) ?
    C7 C8 . 1.538(5) ?
    C7 H7A . 0.9700 ?
    C7 H7B . 0.9700 ?
    C8 C9 . 1.499(5) ?
    C8 H8 . 0.9800 ?
    C10 C11 . 1.392(9) ?
    C10 H10A . 0.9700 ?
    C10 H10B . 0.9700 ?
    C11 H11A . 0.9600 ?
    C11 H11B . 0.9600 ?
    C11 H11C . 0.9600 ?
    C12 C13 . 1.357(5) ?
    C12 H12 . 0.9300 ?
    C13 C14 . 1.374(6) ?
    C13 H13 . 0.9300 ?
    C14 C15 . 1.358(5) ?
    C14 H14 . 0.9300 ?
    C15 C16 . 1.401(5) ?
    C17 C18 . 1.480(5) ?
    C18 C19 . 1.541(5) ?
    C18 H18A . 0.9700 ?
    C18 H18B . 0.9700 ?
    C19 C20 . 1.495(5) ?
    C19 H19 . 0.9800 ?
    C21 C22 . 1.445(8) ?
    C21 H21A . 0.9700 ?
    C21 H21B . 0.9700 ?
    C22 H22A . 0.9600 ?
    C22 H22B . 0.9600 ?
    C22 H22C . 0.9600 ?
loop_
    _geom_angle_atom_site_label_1
    _geom_angle_atom_site_label_2
    _geom_angle_atom_site_label_3
    _geom_angle_site_symmetry_1
    _geom_angle_site_symmetry_3
    _geom_angle
    _geom_angle_publ_flag
    C9 O2 C10 . . 115.9(3) ?
    C20 O4 C21 . . 116.4(3) ?
    C5 N1 C1 . . 118.1(3) ?
    N3 N2 C5 . . 119.5(3) ?
    N3 N2 C8 . . 111.7(3) ?
    C5 N2 C8 . . 120.8(3) ?
    C6 N3 N2 . . 107.0(3) ?
    C16 N4 C12 . . 118.8(3) ?
    N6 N5 C16 . . 122.8(3) ?
    N6 N5 C19 . . 113.2(3) ?
    C16 N5 C19 . . 122.5(3) ?
    C17 N6 N5 . . 106.9(3) ?
    N1 C1 C2 . . 124.1(4) ?
    N1 C1 H1 . . 118.0 ?
    C2 C1 H1 . . 118.0 ?
    C1 C2 C3 . . 117.8(4) ?
    C1 C2 H2 . . 121.1 ?
    C3 C2 H2 . . 121.1 ?
    C4 C3 C2 . . 119.8(4) ?
    C4 C3 H3 . . 120.1 ?
    C2 C3 H3 . . 120.1 ?
    C3 C4 C5 . . 118.5(3) ?
    C3 C4 Cl1 . . 118.8(3) ?
    C5 C4 Cl1 . . 122.6(3) ?
    N1 C5 N2 . . 115.7(3) ?
    N1 C5 C4 . . 121.4(3) ?
    N2 C5 C4 . . 122.7(3) ?
    N3 C6 C7 . . 116.3(4) ?
    N3 C6 Br1 . . 119.9(3) ?
    C7 C6 Br1 . . 123.7(3) ?
    C6 C7 C8 . . 100.2(3) ?
    C6 C7 H7A . . 111.7 ?
    C8 C7 H7A . . 111.7 ?
    C6 C7 H7B . . 111.7 ?
    C8 C7 H7B . . 111.7 ?
    H7A C7 H7B . . 109.5 ?
    N2 C8 C9 . . 110.5(3) ?
    N2 C8 C7 . . 101.4(3) ?
    C9 C8 C7 . . 113.2(3) ?
    N2 C8 H8 . . 110.5 ?
    C9 C8 H8 . . 110.5 ?
    C7 C8 H8 . . 110.5 ?
    O1 C9 O2 . . 124.2(4) ?
    O1 C9 C8 . . 125.4(4) ?
    O2 C9 C8 . . 110.3(3) ?
    C11 C10 O2 . . 109.9(5) ?
    C11 C10 H10A . . 109.7 ?
    O2 C10 H10A . . 109.7 ?
    C11 C10 H10B . . 109.7 ?
    O2 C10 H10B . . 109.7 ?
    H10A C10 H10B . . 108.2 ?
    C10 C11 H11A . . 109.5 ?
    C10 C11 H11B . . 109.5 ?
    H11A C11 H11B . . 109.5 ?
    C10 C11 H11C . . 109.5 ?
    H11A C11 H11C . . 109.5 ?
    H11B C11 H11C . . 109.5 ?
    N4 C12 C13 . . 123.8(4) ?
    N4 C12 H12 . . 118.1 ?
    C13 C12 H12 . . 118.1 ?
    C12 C13 C14 . . 117.5(4) ?
    C12 C13 H13 . . 121.2 ?
    C14 C13 H13 . . 121.2 ?
    C15 C14 C13 . . 120.1(4) ?
    C15 C14 H14 . . 120.0 ?
    C13 C14 H14 . . 120.0 ?
    C14 C15 C16 . . 119.0(4) ?
    C14 C15 Cl2 . . 118.0(3) ?
    C16 C15 Cl2 . . 122.9(3) ?
    N4 C16 N5 . . 114.6(3) ?
    N4 C16 C15 . . 120.6(3) ?
    N5 C16 C15 . . 124.8(3) ?
    N6 C17 C18 . . 117.0(4) ?
    N6 C17 Br2 . . 119.6(3) ?
    C18 C17 Br2 . . 123.3(3) ?
    C17 C18 C19 . . 100.3(3) ?
    C17 C18 H18A . . 111.7 ?
    C19 C18 H18A . . 111.7 ?
    C17 C18 H18B . . 111.7 ?
    C19 C18 H18B . . 111.7 ?
    H18A C18 H18B . . 109.5 ?
    N5 C19 C20 . . 110.5(3) ?
    N5 C19 C18 . . 101.8(3) ?
    C20 C19 C18 . . 111.7(3) ?
    N5 C19 H19 . . 110.8 ?
    C20 C19 H19 . . 110.8 ?
    C18 C19 H19 . . 110.8 ?
    O3 C20 O4 . . 124.4(4) ?
    O3 C20 C19 . . 125.2(4) ?
    O4 C20 C19 . . 110.4(3) ?
    C22 C21 O4 . . 109.1(4) ?
    C22 C21 H21A . . 109.9 ?
    O4 C21 H21A . . 109.9 ?
    C22 C21 H21B . . 109.9 ?
    O4 C21 H21B . . 109.9 ?
    H21A C21 H21B . . 108.3 ?
    C21 C22 H22A . . 109.5 ?
    C21 C22 H22B . . 109.5 ?
    H22A C22 H22B . . 109.5 ?
    C21 C22 H22C . . 109.5 ?
    H22A C22 H22C . . 109.5 ?
    H22B C22 H22C . . 109.5 ?
loop_
    _geom_torsion_atom_site_label_1
    _geom_torsion_atom_site_label_2
    _geom_torsion_atom_site_label_3
    _geom_torsion_atom_site_label_4
    _geom_torsion_site_symmetry_1
    _geom_torsion_site_symmetry_2
    _geom_torsion_site_symmetry_3
    _geom_torsion_site_symmetry_4
    _geom_torsion
    _geom_torsion_publ_flag
    C5 N2 N3 C6 . . . . -161.8(3) ?
    C8 N2 N3 C6 . . . . -12.7(4) ?
    C16 N5 N6 C17 . . . . 172.2(4) ?
    C19 N5 N6 C17 . . . . 6.1(4) ?
    C5 N1 C1 C2 . . . . 2.8(6) ?
    N1 C1 C2 C3 . . . . -4.5(6) ?
    C1 C2 C3 C4 . . . . 1.3(6) ?
    C2 C3 C4 C5 . . . . 3.0(6) ?
    C2 C3 C4 Cl1 . . . . -173.3(3) ?
    C1 N1 C5 N2 . . . . 177.8(3) ?
    C1 N1 C5 C4 . . . . 2.0(5) ?
    N3 N2 C5 N1 . . . . 139.1(3) ?
    C8 N2 C5 N1 . . . . -7.1(5) ?
    N3 N2 C5 C4 . . . . -45.1(5) ?
    C8 N2 C5 C4 . . . . 168.6(3) ?
    C3 C4 C5 N1 . . . . -4.9(5) ?
    Cl1 C4 C5 N1 . . . . 171.4(3) ?
    C3 C4 C5 N2 . . . . 179.7(3) ?
    Cl1 C4 C5 N2 . . . . -4.1(5) ?
    N2 N3 C6 C7 . . . . 0.8(5) ?
    N2 N3 C6 Br1 . . . . -175.1(2) ?
    N3 C6 C7 C8 . . . . 10.3(4) ?
    Br1 C6 C7 C8 . . . . -173.9(3) ?
    N3 N2 C8 C9 . . . . 138.6(3) ?
    C5 N2 C8 C9 . . . . -72.8(4) ?
    N3 N2 C8 C7 . . . . 18.3(4) ?
    C5 N2 C8 C7 . . . . 166.9(3) ?
    C6 C7 C8 N2 . . . . -15.7(3) ?
    C6 C7 C8 C9 . . . . -134.1(3) ?
    C10 O2 C9 O1 . . . . -1.4(7) ?
    C10 O2 C9 C8 . . . . 177.2(4) ?
    N2 C8 C9 O1 . . . . -9.9(6) ?
    C7 C8 C9 O1 . . . . 103.0(5) ?
    N2 C8 C9 O2 . . . . 171.5(3) ?
    C7 C8 C9 O2 . . . . -75.6(4) ?
    C9 O2 C10 C11 . . . . 177.3(5) ?
    C16 N4 C12 C13 . . . . -1.9(6) ?
    N4 C12 C13 C14 . . . . 2.6(7) ?
    C12 C13 C14 C15 . . . . 0.0(6) ?
    C13 C14 C15 C16 . . . . -3.0(6) ?
    C13 C14 C15 Cl2 . . . . 173.6(3) ?
    C12 N4 C16 N5 . . . . -178.0(4) ?
    C12 N4 C16 C15 . . . . -1.4(5) ?
    N6 N5 C16 N4 . . . . -152.2(4) ?
    C19 N5 C16 N4 . . . . 12.6(5) ?
    N6 N5 C16 C15 . . . . 31.3(6) ?
    C19 N5 C16 C15 . . . . -163.9(3) ?
    C14 C15 C16 N4 . . . . 3.8(6) ?
    Cl2 C15 C16 N4 . . . . -172.6(3) ?
    C14 C15 C16 N5 . . . . -179.9(4) ?
    Cl2 C15 C16 N5 . . . . 3.7(6) ?
    N5 N6 C17 C18 . . . . 0.0(5) ?
    N5 N6 C17 Br2 . . . . 176.5(3) ?
    N6 C17 C18 C19 . . . . -5.4(5) ?
    Br2 C17 C18 C19 . . . . 178.2(3) ?
    N6 N5 C19 C20 . . . . -127.9(4) ?
    C16 N5 C19 C20 . . . . 66.0(5) ?
    N6 N5 C19 C18 . . . . -9.0(4) ?
    C16 N5 C19 C18 . . . . -175.2(4) ?
    C17 C18 C19 N5 . . . . 7.8(4) ?
    C17 C18 C19 C20 . . . . 125.8(3) ?
    C21 O4 C20 O3 . . . . 2.7(6) ?
    C21 O4 C20 C19 . . . . -175.9(4) ?
    N5 C19 C20 O3 . . . . 12.4(5) ?
    C18 C19 C20 O3 . . . . -100.1(5) ?
    N5 C19 C20 O4 . . . . -169.0(3) ?
    C18 C19 C20 O4 . . . . 78.4(4) ?
    C20 O4 C21 C22 . . . . -175.3(4) ?
data_global
_journal_date_recd_electronic     2009-11-24
_journal_date_accepted     2009-11-25
_journal_name_full     'Acta Crystallographica, Section E'
_journal_year     2009
_journal_volume     65
_journal_issue     12
_journal_page_first     o3267
_journal_page_last     o3267
_journal_paper_category     QO
_journal_coeditor_code     HB5251
_publ_contact_author_name     'Li Bin'
_publ_contact_author_address
;
Agrochemicals Division
Shenyang Research Institute of Chemical Industry
Shenyang 110021
China
;
_publ_contact_author_email     libin1@sinochem.com
_publ_contact_author_fax     '86 024 85869137'
_publ_contact_author_phone     '86 024 85869218'
_publ_section_title
;
Ethyl
3-bromo-1-(3-chloro-2-pyridyl)-4,5-dihydro-1<i>H</i>-pyrazole-5-carboxylate
;
loop_
    _publ_author_name
    _publ_author_address
    'Chen, Hua'
;
Shenyang Institute of Chemical Technology
Shenyang 110142
People's Republic of China
;
    'Yang, Huibin'
;
Agrochemicals Division
Shenyang Research Institute of Chemical Industry
Shenyang 110021
People's Republic of China
;
    'Yu, Haibo'
;
Agrochemicals Division
Shenyang Research Institute of Chemical Industry
Shenyang 110021
People's Republic of China
;
    'Li, Bin'
;
Agrochemicals Division
Shenyang Research Institute of Chemical Industry
Shenyang 110021
People's Republic of China
;
