# Supplementary material for: Ethyl 3-bromo-1-(3-chloro-2-pyrid­yl)-4,5-dihydro-1H-pyrazole-5-carboxyl­ate
Source: Acta Crystallogr Sect E Struct Rep Online. 2009 Nov 28;65(Pt 12):o3267. doi: 10.1107/S1600536809050673 (PMC2972119; doi:10.1107/S1600536809050673)
Supplement: Supplementary file 2 [file e-65-o3267-Isup2.hkl]

# 
# h,k,l, Fc-squared, Fo-squared, sigma(Fo-squared) and status flag 
# 
data_I
_shelx_title ' 091011A in P2(1)/n' 
_shelx_refln_list_code          4 
_shelx_F_calc_maximum      398.71 
_exptl_crystal_F_000      1328.00 
_reflns_d_resolution_high  0.8400 
 
loop_ 
 _symmetry_equiv_pos_as_xyz 
 'x, y, z' 
 '-x+1/2, y+1/2, -z+1/2' 
 '-x, -y, -z' 
 'x-1/2, -y-1/2, z-1/2' 
 
_cell_length_a    11.9977 
_cell_length_b    10.8520 
_cell_length_c    20.7618 
_cell_angle_alpha  90.000 
_cell_angle_beta   93.388 
_cell_angle_gamma  90.000 
 
_shelx_F_squared_multiplier     1.000 
 
loop_ 
 _refln_index_h 
 _refln_index_k 
 _refln_index_l 
 _refln_F_squared_calc 
 _refln_F_squared_meas 
 _refln_F_squared_sigma 
 _refln_observed_status 
   2   0   0      673.02      662.12     20.33 o 
   4   0   0    52344.22    49645.38    766.73 o 
   6   0   0      617.55      459.53     17.28 o 
   8   0   0     2301.68     2295.84     45.33 o 
  10   0   0     1384.10     1489.27     37.97 o 
  12   0   0        9.44        5.39     21.45 o 
  14   0   0       33.03       51.62     43.17 o 
   1   1   0     8000.75     9384.06    150.64 o 
   2   1   0    27881.57    31566.78    402.24 o 
   3   1   0    47510.46    47630.44    596.03 o 
   4   1   0     3111.12     2943.68     35.23 o 
   5   1   0     4087.61     3932.10     46.71 o 
   6   1   0    16673.98    17338.16    192.77 o 
   7   1   0     8402.00     8381.50     96.49 o 
   8   1   0      361.31      346.19     11.79 o 
   9   1   0       28.47       30.70     10.40 o 
  10   1   0      728.58      668.74     19.09 o 
  11   1   0        9.65       39.95     17.10 o 
  12   1   0       49.26       75.76     15.86 o 
  13   1   0       21.56       42.96     20.96 o 
  14   1   0        3.33       12.75     37.62 o 
   1   2   0     7778.20     8630.14    139.52 o 
   2   2   0        0.79        7.29      4.98 o 
   3   2   0    24107.59    25882.98    485.72 o 
   4   2   0     3368.72     3505.40     51.26 o 
   5   2   0     2897.21     2573.16     32.83 o 
   6   2   0     5555.73     5840.66     68.66 o 
   7   2   0     7269.28     7381.22     86.21 o 
   8   2   0      582.50      632.72     18.94 o 
   9   2   0     5285.27     4916.77     61.68 o 
  10   2   0      233.48      201.48     14.99 o 
  11   2   0      891.73      850.15     23.03 o 
  12   2   0      532.16      552.95     39.60 o 
  13   2   0        7.14       23.63     22.22 o 
  14   2   0        0.51       32.63     38.88 o 
   1   3   0     6410.21     6241.60    103.29 o 
   2   3   0    37488.07    38099.42    605.77 o 
   3   3   0    10573.46    10826.86    145.10 o 
   4   3   0     1107.27     1229.73     22.23 o 
   5   3   0    14772.04    15570.21    176.54 o 
   6   3   0     2760.40     2741.19     32.12 o 
   7   3   0       51.25       42.13      9.19 o 
   8   3   0      976.00      925.70     20.05 o 
   9   3   0     2470.12     2467.06     36.96 o 
  10   3   0      353.81      302.70     16.31 o 
  11   3   0      151.05      120.41     18.85 o 
  12   3   0        2.24      -25.85     21.58 o 
  13   3   0      456.63      421.66     33.65 o 
   0   4   0    45316.39    44045.13    989.66 o 
   1   4   0       29.65       26.37     17.36 o 
   2   4   0        2.18       12.16      8.19 o 
   3   4   0     1489.75     1448.59     32.21 o 
   4   4   0    10240.45    10717.21    145.30 o 
   5   4   0      772.03      921.01     20.72 o 
   6   4   0      135.59      178.42     10.05 o 
   7   4   0      997.82      981.89     22.91 o 
   8   4   0     8733.19     8820.31    120.61 o 
   9   4   0      215.75      205.67     15.52 o 
  10   4   0      218.43      242.57     38.87 o 
  11   4   0      604.52      553.63     31.19 o 
  12   4   0     1155.31     1110.46     43.35 o 
  13   4   0      145.56      135.21     32.54 o 
   1   5   0      860.72      960.48     25.38 o 
   2   5   0     1207.36     1220.24     62.18 o 
   3   5   0     1352.11     1675.89     37.59 o 
   4   5   0     3632.17     3861.41     58.64 o 
   5   5   0     2476.62     2495.62     41.41 o 
   6   5   0     9323.27     9430.24    161.57 o 
   7   5   0      568.94      535.55     19.28 o 
   8   5   0     1531.04     1457.38     51.39 o 
   9   5   0       16.37       27.47     14.18 o 
  10   5   0     2533.90     2233.27     55.47 o 
  11   5   0        0.88        0.48     23.67 o 
  12   5   0      290.44      258.73     30.38 o 
  13   5   0       78.66       67.40     28.97 o 
   0   6   0     6923.84     7795.90    188.80 o 
   1   6   0     1835.24     1975.16     42.86 o 
   2   6   0     1737.30     2109.91     93.85 o 
   3   6   0     5312.10     5088.39    129.36 o 
   4   6   0     1001.18      951.64     31.38 o 
   5   6   0      106.44      119.18     13.12 o 
   6   6   0      312.81      355.17     16.48 o 
   7   6   0     5066.24     4960.19    126.39 o 
   8   6   0       24.93       17.70     23.26 o 
   9   6   0      203.95      182.75     22.60 o 
  10   6   0        2.12      -18.44     21.41 o 
  11   6   0      469.19      467.69     31.86 o 
  12   6   0      165.21       82.70     26.60 o 
   1   7   0     1710.66     1565.50     41.06 o 
   2   7   0      191.96      222.46     19.15 o 
   3   7   0     3081.26     2840.08     59.18 o 
   4   7   0      686.02      608.02     22.49 o 
   5   7   0     2773.95     2937.23     52.28 o 
   6   7   0      347.80      285.96     23.81 o 
   7   7   0      722.22      694.53     33.32 o 
   8   7   0      109.45      150.43     21.05 o 
   9   7   0      435.55      455.25     29.20 o 
  10   7   0      293.16      361.21     28.81 o 
  11   7   0        3.05      -25.97     26.55 o 
   0   8   0     2107.09     2013.89     72.11 o 
   1   8   0     3196.27     3026.05     64.74 o 
   2   8   0        6.83       17.29     20.10 o 
   3   8   0     2091.84     2014.44     41.34 o 
   4   8   0      507.60      490.46     22.52 o 
   5   8   0      697.59      673.82     29.13 o 
   6   8   0      557.62      621.42     32.47 o 
   7   8   0       20.40       30.59     22.44 o 
   8   8   0     1749.16     1765.37     40.87 o 
   9   8   0      368.25      398.94     30.22 o 
  10   8   0      110.87       70.57     27.30 o 
  11   8   0       17.92       14.50     29.44 o 
   1   9   0      439.31      496.97     34.96 o 
   2   9   0     2956.30     2737.78     63.59 o 
   3   9   0      803.07      813.40     35.61 o 
   4   9   0       68.36       64.85     17.92 o 
   5   9   0        8.40       14.37     19.87 o 
   6   9   0     1293.66     1247.64     60.61 o 
   7   9   0      480.15      465.68     55.84 o 
   8   9   0        0.32      -25.62     29.16 o 
   9   9   0        0.24      -14.20     32.42 o 
  10   9   0      161.15      169.36     42.08 o 
   0  10   0     1322.57     1266.68     69.14 o 
   1  10   0      388.86      399.66     31.56 o 
   2  10   0      251.99      228.03     23.12 o 
   3  10   0      127.47      137.82     23.61 o 
   4  10   0      424.14      470.45     27.92 o 
   5  10   0       25.85       43.94     22.50 o 
   6  10   0      123.92      132.81     31.49 o 
   7  10   0       50.55       70.43     30.08 o 
   8  10   0      105.79      141.42     62.33 o 
   9  10   0        0.45        3.10     35.14 o 
   1  11   0      788.97      748.46     33.40 o 
   2  11   0       96.72       85.87     25.65 o 
   3  11   0      465.25      479.92     32.88 o 
   4  11   0        0.56       -6.91     23.92 o 
   5  11   0      233.20      238.70     27.45 o 
   6  11   0       15.91       34.45     42.31 o 
   7  11   0      113.65      152.42     36.66 o 
   0  12   0       90.55      101.85     48.10 o 
   1  12   0      159.38      177.55     33.14 o 
   2  12   0        9.10       23.54     30.04 o 
   3  12   0       56.50       60.72     27.60 o 
   4  12   0       45.89        9.51     26.32 o 
   5  12   0       99.76      131.98     36.30 o 
 -13   0   1        0.09       50.37     34.41 o 
 -11   0   1        1.41        1.91     17.69 o 
  -9   0   1        9.09       31.80     14.13 o 
  -7   0   1        2.53        0.43     10.55 o 
  -5   0   1      127.49      124.53      8.61 o 
  -3   0   1        0.29      -17.01     11.34 o 
  -1   0   1        9.22       -4.93      3.28 o 
   1   0   1       97.23       75.39      5.63 o 
   3   0   1       39.83       50.75      6.65 o 
   5   0   1      103.76      114.67      9.17 o 
   7   0   1        6.30       22.67     10.84 o 
   9   0   1       66.39       55.87     27.14 o 
  11   0   1       76.26       71.65     19.73 o 
  13   0   1        0.05        2.34     23.70 o 
 -14   1   1        2.09       -5.42     28.81 o 
 -13   1   1        2.07       -4.58     21.09 o 
 -12   1   1        0.01        1.61     23.22 o 
 -11   1   1       29.08       27.67     12.98 o 
 -10   1   1       10.09       18.89     11.92 o 
  -9   1   1        0.50       -6.55      9.27 o 
  -8   1   1        0.46        3.09      8.29 o 
  -7   1   1       19.50       21.24      7.45 o 
  -6   1   1        4.15        2.55      6.55 o 
  -5   1   1        2.44        7.51      5.18 o 
  -4   1   1      186.07      170.10      7.09 o 
  -3   1   1      192.34      192.26      4.96 o 
  -2   1   1      511.59      553.43     12.49 o 
  -1   1   1      120.27       94.79      5.16 o 
   0   1   1       18.06       24.72      4.22 o 
   1   1   1       61.89       32.99      5.24 o 
   2   1   1        2.95       -2.30      2.65 o 
   3   1   1      100.33      103.43      4.29 o 
   4   1   1      262.97      273.01      7.96 o 
   5   1   1      118.77      131.04      6.64 o 
   6   1   1        3.67        6.27      6.81 o 
   7   1   1       24.04       24.75      7.43 o 
   8   1   1        1.84       -6.98      8.78 o 
   9   1   1        8.20       -1.14      9.70 o 
  10   1   1        8.07       -0.71     11.76 o 
  11   1   1        0.19        7.16     13.27 o 
  12   1   1        6.58       57.61     14.94 o 
  13   1   1        3.04       24.37     17.16 o 
  14   1   1        1.85      -38.80     25.86 o 
 -14   2   1        0.10      -39.07     26.05 o 
 -13   2   1       15.24       18.05     25.69 o 
 -12   2   1       10.24       -3.10     19.06 o 
 -11   2   1        0.16       29.87     16.40 o 
 -10   2   1       55.32       49.80     12.93 o 
  -9   2   1      447.42      466.44     15.85 o 
  -8   2   1        4.33      -13.37      8.91 o 
  -7   2   1       27.05       33.97     11.11 o 
  -6   2   1      350.72      338.19      9.01 o 
  -5   2   1      560.02      552.12     11.95 o 
  -4   2   1        4.46        4.62      4.32 o 
  -3   2   1       98.45      124.08      6.64 o 
  -2   2   1      657.20      623.73     15.32 o 
  -1   2   1      388.75      436.33     39.42 o 
   0   2   1       44.67       49.36     13.61 o 
   1   2   1       48.04       29.09     16.19 o 
   2   2   1      639.63      622.49     12.58 o 
   3   2   1     1049.55     1067.60     18.51 o 
   4   2   1       96.30       85.26      5.73 o 
   5   2   1       31.88       34.96      6.20 o 
   6   2   1      231.60      214.70      9.31 o 
   7   2   1      408.68      377.90     11.97 o 
   8   2   1       82.01       91.77     10.05 o 
   9   2   1        8.28       51.25     11.02 o 
  10   2   1        6.74       -2.06     12.19 o 
  11   2   1       33.65       25.79     13.42 o 
  12   2   1        1.95       27.18     20.03 o 
  13   2   1        8.51        1.86     21.15 o 
  14   2   1        0.18       38.85     28.85 o 
 -13   3   1       41.04       17.06     26.10 o 
 -12   3   1       35.43       13.59     23.09 o 
 -11   3   1        2.20       -0.87     19.47 o 
 -10   3   1       21.70        6.41     13.58 o 
  -9   3   1      132.91      141.47     14.04 o 
  -8   3   1      131.33      126.39     12.18 o 
  -7   3   1      244.26      215.27     11.87 o 
  -6   3   1      345.97      332.17     10.85 o 
  -5   3   1       16.19       23.47      6.43 o 
  -4   3   1      410.98      394.56     13.12 o 
  -3   3   1     2573.90     2533.71     38.29 o 
  -2   3   1     1516.95     1538.13     28.59 o 
  -1   3   1      245.46      236.87     10.71 o 
   0   3   1      339.71      302.20     21.43 o 
   1   3   1     3154.02     2961.19     51.88 o 
   2   3   1      971.57      973.54     24.40 o 
   3   3   1       15.07       14.06      9.15 o 
   4   3   1       30.90       34.96      5.83 o 
   5   3   1     2181.82     2136.25     26.19 o 
   6   3   1        9.79       18.16      7.07 o 
   7   3   1       26.37        9.51      9.16 o 
   8   3   1        0.64        0.44      9.91 o 
   9   3   1        5.67        8.66     11.92 o 
  10   3   1        0.48       16.12     16.96 o 
  11   3   1       23.32       21.77     14.64 o 
  12   3   1        2.64       11.31     19.18 o 
  13   3   1        0.41      -38.22     25.48 o 
 -13   4   1        7.08      -24.90     62.18 o 
 -12   4   1       28.75       32.52     37.78 o 
 -11   4   1       25.18       19.96     24.56 o 
 -10   4   1      171.76      165.94     22.25 o 
  -9   4   1        3.42        5.79     15.19 o 
  -8   4   1      332.36      349.00     24.74 o 
  -7   4   1       88.10       84.76     10.91 o 
  -6   4   1     1048.47     1075.34     19.86 o 
  -5   4   1       68.15       51.56      9.52 o 
  -4   4   1       86.23       81.76      8.78 o 
  -3   4   1       38.68       36.77      7.98 o 
  -2   4   1     4940.75     4696.77     67.18 o 
  -1   4   1      198.43      207.78     11.82 o 
   0   4   1     4044.21     3964.20     69.24 o 
   1   4   1       42.25       39.26      8.36 o 
   2   4   1     3867.54     3861.19     68.45 o 
   3   4   1      175.85      172.33     12.44 o 
   4   4   1     2274.13     2313.27     71.01 o 
   5   4   1       40.09       41.10      8.81 o 
   6   4   1      605.45      604.19     15.83 o 
   7   4   1      335.36      306.38     15.47 o 
   8   4   1      707.67      732.86     21.30 o 
   9   4   1        3.40      -10.15     13.02 o 
  10   4   1      498.17      477.61     20.31 o 
  11   4   1       93.43      112.92     24.54 o 
  12   4   1       78.34       82.00     30.50 o 
  13   4   1        1.00      -17.84     37.62 o 
 -13   5   1        6.18       19.00     28.65 o 
 -12   5   1       24.42       -5.19     26.10 o 
 -11   5   1        0.44      -27.76     21.60 o 
 -10   5   1      259.87      269.43     58.03 o 
  -9   5   1        3.69      -20.06     39.10 o 
  -8   5   1       39.53       26.16     17.95 o 
  -7   5   1        2.45      -16.16     10.77 o 
  -6   5   1      916.85      954.95     36.20 o 
  -5   5   1      347.28      387.96     16.09 o 
  -4   5   1     1106.02     1197.12     30.85 o 
  -3   5   1       59.87       63.59     11.04 o 
  -2   5   1      139.21      140.72     33.86 o 
  -1   5   1      142.00      168.67     12.89 o 
   0   5   1     4697.99     4742.61    117.63 o 
   1   5   1      212.33      201.78     13.79 o 
   2   5   1      485.17      487.54     24.71 o 
   3   5   1      205.00      214.50     14.82 o 
   4   5   1     5323.87     5258.98     93.49 o 
   5   5   1      231.76      211.93     12.43 o 
   6   5   1      857.05      779.44     26.50 o 
   7   5   1       11.30       16.45     11.74 o 
   8   5   1     1063.34     1026.17     26.04 o 
   9   5   1       15.28       36.56     14.34 o 
  10   5   1      314.33      305.25     25.45 o 
  11   5   1       26.72       10.44     21.61 o 
  12   5   1       56.47       24.03     56.39 o 
  13   5   1        2.79      -35.48     28.26 o 
 -12   6   1       21.93       10.44     27.72 o 
 -11   6   1       15.11      -24.64     24.92 o 
 -10   6   1        2.37      -33.33     22.22 o 
  -9   6   1      116.97      110.11     22.59 o 
  -8   6   1      234.94      242.24     22.69 o 
  -7   6   1      234.31      264.50     15.04 o 
  -6   6   1       33.43       45.61     12.75 o 
  -5   6   1      884.56      838.82     39.61 o 
  -4   6   1      177.13      180.72     14.33 o 
  -3   6   1       27.10       29.94     11.30 o 
  -2   6   1      445.46      466.44     22.55 o 
  -1   6   1     4875.21     4834.42     87.47 o 
   0   6   1      890.50      894.56     29.19 o 
   1   6   1      794.92      847.51     51.23 o 
   2   6   1     2876.86     3028.82     59.62 o 
   3   6   1     4350.58     4207.49     78.17 o 
   4   6   1      128.63      110.94     16.05 o 
   5   6   1      454.41      437.98     18.26 o 
   6   6   1      274.98      276.11     25.03 o 
   7   6   1      814.73      803.45     29.85 o 
   8   6   1       24.84       16.98     14.50 o 
   9   6   1      150.48      155.23     22.45 o 
  10   6   1        5.20        3.47     21.34 o 
  11   6   1       56.39       50.36     25.03 o 
  12   6   1       24.56       -0.53     35.98 o 
 -12   7   1       20.58      -10.26     52.24 o 
 -11   7   1      137.08      171.55     57.09 o 
 -10   7   1       14.16      -34.38     22.92 o 
  -9   7   1       51.55       92.46     27.84 o 
  -8   7   1      156.55      125.79     21.38 o 
  -7   7   1      462.82      502.92     27.14 o 
  -6   7   1      473.23      417.96     30.42 o 
  -5   7   1       19.07       30.76     19.38 o 
  -4   7   1      158.04      173.27     16.45 o 
  -3   7   1     4317.35     3968.50     65.92 o 
  -2   7   1       49.40       42.89     22.78 o 
  -1   7   1        0.37       26.79     16.46 o 
   0   7   1      312.22      239.16     30.58 o 
   1   7   1     2860.30     2812.67     58.37 o 
   2   7   1        0.22      -23.17     32.30 o 
   3   7   1        2.77       -5.28     15.80 o 
   4   7   1      764.53      699.21     29.28 o 
   5   7   1     2330.48     2305.91     43.17 o 
   6   7   1      234.13      240.96     21.67 o 
   7   7   1        4.27        3.49     20.26 o 
   8   7   1       10.99        2.44     15.55 o 
   9   7   1      511.00      551.60     70.15 o 
  10   7   1      152.94      151.56     41.14 o 
  11   7   1      139.85      147.88     29.15 o 
 -11   8   1        7.25      -23.50     28.59 o 
 -10   8   1        2.60       14.19     25.66 o 
  -9   8   1      431.06      430.57     28.75 o 
  -8   8   1      724.64      838.60     30.20 o 
  -7   8   1       97.16      101.95     26.62 o 
  -6   8   1      807.54      818.41     29.47 o 
  -5   8   1     1378.64     1381.53     35.54 o 
  -4   8   1      164.56      193.74     19.13 o 
  -3   8   1      197.47      194.44     24.48 o 
  -2   8   1     1523.70     1426.09     35.25 o 
  -1   8   1     1903.82     1875.94     49.06 o 
   0   8   1      889.77      818.86     35.77 o 
   1   8   1      161.12      153.98     21.89 o 
   2   8   1     1599.68     1538.84     43.39 o 
   3   8   1     1372.32     1334.07     65.38 o 
   4   8   1      457.96      459.30     21.94 o 
   5   8   1      127.86      106.49     18.38 o 
   6   8   1     1848.13     1839.17     63.82 o 
   7   8   1       29.92       40.72     24.36 o 
   8   8   1      396.70      467.33     35.19 o 
   9   8   1       29.18       57.28     25.19 o 
  10   8   1      217.32      185.79     43.56 o 
  11   8   1       14.96       -5.71     35.59 o 
 -10   9   1      277.50      256.41     38.08 o 
  -9   9   1       24.89       19.26     29.33 o 
  -8   9   1       92.37      102.74     31.24 o 
  -7   9   1      211.81      192.70     29.37 o 
  -6   9   1      824.08      816.83     41.76 o 
  -5   9   1        1.16       -2.70     18.92 o 
  -4   9   1     1379.20     1278.92     35.77 o 
  -3   9   1      182.64      217.34     20.88 o 
  -2   9   1     3113.66     3108.81     57.95 o 
  -1   9   1       21.28       38.76     21.64 o 
   0   9   1     1728.20     1624.39     80.71 o 
   1   9   1      373.21      322.22     28.48 o 
   2   9   1      313.53      322.84     35.27 o 
   3   9   1       52.71       47.04     24.64 o 
   4   9   1     1109.22     1076.60     34.34 o 
   5   9   1       36.02       55.00     19.58 o 
   6   9   1      439.68      438.62     31.40 o 
   7   9   1       11.16       11.92     27.37 o 
   8   9   1      143.76      150.89     29.17 o 
   9   9   1       18.57       -7.25     31.74 o 
  10   9   1       11.15      -27.51     32.73 o 
  -9  10   1      154.56      267.12     36.40 o 
  -8  10   1      144.50      223.76     36.27 o 
  -7  10   1       10.88       63.11     29.54 o 
  -6  10   1      482.89      474.53     36.57 o 
  -5  10   1      249.31      302.51     26.20 o 
  -4  10   1      235.09      220.85     23.79 o 
  -3  10   1        1.11        6.87     19.85 o 
  -2  10   1       79.80      129.41     23.07 o 
  -1  10   1      415.72      427.17     26.35 o 
   0  10   1      863.73      959.23     45.02 o 
   1  10   1      119.99      106.95     28.70 o 
   2  10   1       36.17       41.62     25.42 o 
   3  10   1      560.21      549.82     27.74 o 
   4  10   1      413.41      442.94     27.01 o 
   5  10   1        8.99       12.80     21.24 o 
   6  10   1      179.48      247.00     50.91 o 
   7  10   1      135.85      151.02     31.09 o 
   8  10   1       10.52       48.08     33.34 o 
  -7  11   1      466.63      632.72     85.01 o 
  -6  11   1        6.38       12.35     33.21 o 
  -5  11   1      175.09      183.77     27.93 o 
  -4  11   1       53.25       67.55     26.11 o 
  -3  11   1     2542.28     2350.42     54.39 o 
  -2  11   1       90.64      135.48     26.67 o 
  -1  11   1      122.85      168.15     27.37 o 
   0  11   1        4.74       26.10     26.22 o 
   1  11   1     1369.41     1426.28     67.20 o 
   2  11   1       33.64        7.08     31.95 o 
   3  11   1      223.15      187.81     26.75 o 
   4  11   1       58.14       73.76     25.10 o 
   5  11   1      446.74      431.57     37.87 o 
   6  11   1       25.74       18.55     32.04 o 
   7  11   1       15.65        7.37     69.29 o 
  -5  12   1      409.09      456.59     34.37 o 
  -4  12   1      225.29      297.91     32.64 o 
  -3  12   1       14.65       12.38     29.31 o 
  -2  12   1       87.93       57.89     29.86 o 
  -1  12   1      884.92     1000.77     45.28 o 
   0  12   1      176.92      187.78     32.08 o 
   1  12   1       10.73       60.17     27.59 o 
   2  12   1       30.17       50.03     26.27 o 
   3  12   1      607.69      680.95     41.88 o 
   4  12   1        5.78       11.30     30.13 o 
   5  12   1        0.65       21.70     34.31 o 
 -14   0   2      966.45     1043.00     65.38 o 
 -12   0   2        7.43       12.04     30.97 o 
 -10   0   2     2203.58     2333.35     50.01 o 
  -8   0   2     7571.06     8239.75    135.25 o 
  -6   0   2    56571.35    58827.43    751.96 o 
  -4   0   2     4331.25     5100.75     67.97 o 
  -2   0   2    47183.58    48729.55   1099.15 o 
   0   0   2     9157.12     8135.49    193.96 o 
   2   0   2    50121.96    48904.09    758.48 o 
   4   0   2    25630.71    27923.54    628.80 o 
   6   0   2    13063.07    13172.52    208.65 o 
   8   0   2    10197.87    10544.79    170.76 o 
  10   0   2     6793.35     6447.76    111.41 o 
  12   0   2      177.11      218.56     23.65 o 
  14   0   2      663.60      738.04     36.14 o 
 -14   1   2        8.77       -8.22     28.67 o 
 -13   1   2       19.58       61.88     26.29 o 
 -12   1   2      576.97      611.56     40.67 o 
 -11   1   2     3942.12     3762.77     50.98 o 
 -10   1   2       32.41       30.41     11.52 o 
  -9   1   2        5.90        0.90     10.10 o 
  -8   1   2     2953.73     2817.30     37.50 o 
  -7   1   2      594.68      503.67     11.62 o 
  -6   1   2      433.35      393.79     12.85 o 
  -5   1   2     7304.35     8167.60     76.25 o 
  -4   1   2    20835.40    21615.90    196.70 o 
  -3   1   2     5072.34     5523.37     64.62 o 
  -2   1   2    18448.78    21256.62    277.38 o 
  -1   1   2     2184.70     2149.95     36.17 o 
   0   1   2     5298.57     5522.26     90.08 o 
   1   1   2     1280.45     1681.91     28.87 o 
   2   1   2     2904.20     2826.18     79.77 o 
   3   1   2     7025.44     7351.25     82.55 o 
   4   1   2    35249.29    37843.76    414.34 o 
   5   1   2      369.20      368.69     13.00 o 
   6   1   2     6957.34     7253.92     75.13 o 
   7   1   2     1000.85     1016.51     16.33 o 
   8   1   2     3530.27     3351.10     43.76 o 
   9   1   2       24.64       53.09     18.46 o 
  10   1   2      670.03      756.83     20.63 o 
  11   1   2     1387.14     1333.52     27.22 o 
  12   1   2      967.02      977.04     25.57 o 
  13   1   2      141.84      194.18     30.32 o 
  14   1   2       18.64       23.91     23.74 o 
 -14   2   2        3.61       13.49     30.41 o 
 -13   2   2      450.65      482.39     32.23 o 
 -12   2   2       20.33       -1.37     21.82 o 
 -11   2   2      210.91      222.83     23.84 o 
 -10   2   2      395.98      477.53     16.44 o 
  -9   2   2     4062.65     3812.16     60.39 o 
  -8   2   2     1965.65     1996.25     29.57 o 
  -7   2   2      996.78      972.56     24.43 o 
  -6   2   2      126.30       79.70      9.17 o 
  -5   2   2     9790.22    10638.46    121.29 o 
  -4   2   2       45.20       55.16      7.68 o 
  -3   2   2     5538.70     5288.06     72.63 o 
  -2   2   2    20486.96    21177.13    444.43 o 
  -1   2   2      219.35      429.71     30.02 o 
   0   2   2    11887.28    11874.93    190.63 o 
   1   2   2    55907.76    54017.38    601.35 o 
   2   2   2    24578.56    26360.83    338.84 o 
   3   2   2     4243.41     4425.00     60.23 o 
   4   2   2     3050.18     3464.35     71.56 o 
   5   2   2     8566.23     8425.83     96.15 o 
   6   2   2      282.41      375.93     11.67 o 
   7   2   2      441.45      355.59     11.65 o 
   8   2   2     4946.41     4843.64     59.94 o 
   9   2   2     9375.44     9482.50    110.85 o 
  10   2   2      200.90      240.70     16.17 o 
  11   2   2      125.80      164.26     18.47 o 
  12   2   2      108.40      126.58     16.73 o 
  13   2   2      615.77      647.57     28.30 o 
 -13   3   2       32.36       29.59     26.63 o 
 -12   3   2      979.63      990.30     40.50 o 
 -11   3   2      513.06      441.94     28.04 o 
 -10   3   2      528.41      474.14     48.80 o 
  -9   3   2      894.29      869.25     23.18 o 
  -8   3   2      958.61      939.30     36.98 o 
  -7   3   2     3107.94     3006.92     45.79 o 
  -6   3   2      706.74      701.33     17.05 o 
  -5   3   2    12493.11    12031.08    137.52 o 
  -4   3   2     3099.06     3296.62     51.45 o 
  -3   3   2    17429.55    18676.65    246.72 o 
  -2   3   2      398.66      528.81     15.97 o 
  -1   3   2    29917.55    29204.55    382.37 o 
   0   3   2      935.80     1006.69     20.21 o 
   1   3   2    14989.25    15011.15    241.38 o 
   2   3   2     1430.56     1353.40     27.27 o 
   3   3   2    12271.79    12959.33    169.36 o 
   4   3   2      137.49      119.26     23.06 o 
   5   3   2    15701.04    15487.61    156.02 o 
   6   3   2     5816.08     6059.01     72.20 o 
   7   3   2     1719.82     1681.08     26.59 o 
   8   3   2     3504.73     3515.98     46.47 o 
   9   3   2        7.24       11.69     11.78 o 
  10   3   2      141.05      145.28     14.22 o 
  11   3   2       12.84       -4.20     14.51 o 
  12   3   2      769.55      864.37     26.62 o 
  13   3   2       25.20        0.48     21.61 o 
 -13   4   2       46.34       22.90     27.75 o 
 -12   4   2      161.83      206.31     73.05 o 
 -11   4   2      618.82      594.47     31.52 o 
 -10   4   2     2434.37     2416.75     57.23 o 
  -9   4   2      224.58      289.48     33.00 o 
  -8   4   2      517.31      484.04     18.34 o 
  -7   4   2     5317.85     4969.85     70.75 o 
  -6   4   2    11154.04    11290.26    130.77 o 
  -5   4   2     1154.18     1164.40     27.14 o 
  -4   4   2     7772.98     7990.74    110.44 o 
  -3   4   2     3822.91     3855.10     56.84 o 
  -2   4   2    35487.21    33574.34    440.46 o 
  -1   4   2     4292.59     4493.49     64.90 o 
   0   4   2     2070.82     2117.06     40.65 o 
   1   4   2       59.05       55.34      8.68 o 
   2   4   2    46156.96    46730.13    742.76 o 
   3   4   2     9133.02     8926.87    148.44 o 
   4   4   2       15.70       10.79      9.66 o 
   5   4   2       64.01       86.61     17.98 o 
   6   4   2     9882.60    10340.61    119.32 o 
   7   4   2     3214.96     2992.88     41.23 o 
   8   4   2       25.73       99.89     36.74 o 
   9   4   2      228.76      161.45     13.58 o 
  10   4   2     2678.96     2478.43     39.26 o 
  11   4   2       51.24       41.70     15.77 o 
  12   4   2       52.44       40.69     25.69 o 
  13   4   2        0.79        0.82     27.02 o 
 -13   5   2       14.25      -39.10     27.69 o 
 -12   5   2       44.81        2.05     24.54 o 
 -11   5   2       50.25       24.02     25.03 o 
 -10   5   2       36.24       60.89     38.24 o 
  -9   5   2      570.99      426.75     25.85 o 
  -8   5   2      873.22      854.01     31.19 o 
  -7   5   2      175.28      183.26     12.50 o 
  -6   5   2     1923.24     2024.71     67.03 o 
  -5   5   2      320.58      424.82     16.87 o 
  -4   5   2    27227.92    28350.55    374.58 o 
  -3   5   2     6523.21     6990.13     98.85 o 
  -2   5   2      726.54      656.46     18.73 o 
  -1   5   2     2253.10     2003.46     34.99 o 
   0   5   2    46636.43    45948.31    731.37 o 
   1   5   2       11.24       -8.21     37.15 o 
   2   5   2       27.08      174.44     88.92 o 
   3   5   2       62.38       49.51     11.53 o 
   4   5   2    19809.52    19314.41    314.20 o 
   5   5   2       45.67       29.63     12.62 o 
   6   5   2       86.15       72.20     14.54 o 
   7   5   2      101.88      111.04     12.87 o 
   8   5   2     1054.40     1000.49     35.83 o 
   9   5   2      488.93      498.97     20.47 o 
  10   5   2      613.92      597.63     23.94 o 
  11   5   2       88.10       47.13     23.90 o 
  12   5   2        4.64       -5.42     24.54 o 
  13   5   2       22.95       35.51     27.56 o 
 -12   6   2        8.67       31.32     28.18 o 
 -11   6   2       54.71       43.11     23.21 o 
 -10   6   2       15.31        1.16     35.66 o 
  -9   6   2      482.77      475.55     26.71 o 
  -8   6   2      783.68      730.24     30.40 o 
  -7   6   2     2816.11     2918.02     62.26 o 
  -6   6   2      741.80      641.57     29.54 o 
  -5   6   2     2037.40     2000.11     37.72 o 
  -4   6   2        4.75       22.79     11.79 o 
  -3   6   2     5626.04     5370.33     79.47 o 
  -2   6   2     9943.14    10508.19    145.79 o 
  -1   6   2     7383.54     7290.89    104.01 o 
   0   6   2      602.02      540.98     25.03 o 
   1   6   2    14046.45    13981.00    230.15 o 
   2   6   2     3556.73     3823.27     72.17 o 
   3   6   2     4959.17     4691.15    116.38 o 
   4   6   2        9.53       29.47     14.49 o 
   5   6   2     1363.97     1309.56     28.03 o 
   6   6   2     1095.67      942.18     30.24 o 
   7   6   2      351.59      367.05     22.19 o 
   8   6   2       22.52       23.20     14.74 o 
   9   6   2      371.91      462.14     30.66 o 
  10   6   2       28.62       50.35     22.07 o 
  11   6   2        4.59      -19.61     49.98 o 
  12   6   2       35.40        0.47     27.81 o 
 -11   7   2      196.16      177.73     27.08 o 
 -10   7   2       73.96       67.45     30.97 o 
  -9   7   2     1232.61     1155.03     42.94 o 
  -8   7   2      152.41      155.87     22.27 o 
  -7   7   2       50.51       55.91     37.62 o 
  -6   7   2      216.57      198.16     34.13 o 
  -5   7   2     1835.11     1745.89     37.69 o 
  -4   7   2     1416.27     1462.67     34.17 o 
  -3   7   2     4659.27     4722.53     73.12 o 
  -2   7   2     1164.58     1123.10     29.22 o 
  -1   7   2     2835.99     2427.16     45.68 o 
   0   7   2      474.13      390.40     21.03 o 
   1   7   2     3907.27     3972.66     76.57 o 
   2   7   2      110.14       86.55     17.53 o 
   3   7   2     3254.66     3184.63     65.17 o 
   4   7   2     1210.16     1246.85     40.59 o 
   5   7   2     1810.81     1790.11     46.91 o 
   6   7   2      948.45      910.16     35.98 o 
   7   7   2      817.75      815.86     31.72 o 
   8   7   2       76.00       45.97     16.53 o 
   9   7   2      421.33      395.27     28.54 o 
  10   7   2      112.26      106.87     56.78 o 
  11   7   2      294.13      302.20     29.68 o 
 -11   8   2       14.15       36.91     31.91 o 
 -10   8   2       15.57        0.44     26.34 o 
  -9   8   2      466.24      458.67     32.12 o 
  -8   8   2       24.02       83.59     20.36 o 
  -7   8   2        5.99        3.59     25.47 o 
  -6   8   2     2847.68     2711.82     50.69 o 
  -5   8   2     1351.74     1280.30     34.24 o 
  -4   8   2      459.20      415.46     25.18 o 
  -3   8   2      600.30      575.74     23.78 o 
  -2   8   2     4102.26     3988.21     65.93 o 
  -1   8   2       48.26       62.25     16.11 o 
   0   8   2       52.87       57.83     17.03 o 
   1   8   2      436.72      519.75     81.42 o 
   2   8   2     6731.65     6524.09    118.30 o 
   3   8   2      258.86      278.05     23.60 o 
   4   8   2        6.48       33.41     20.02 o 
   5   8   2     1019.68      957.65     28.81 o 
   6   8   2      869.80      871.73     49.58 o 
   7   8   2       19.40       -5.61     23.96 o 
   8   8   2       41.02       11.03     25.61 o 
   9   8   2      551.31      525.13     31.40 o 
  10   8   2       32.30       52.21     26.19 o 
  11   8   2       80.54      -26.75     48.18 o 
 -10   9   2       44.66       12.32     31.39 o 
  -9   9   2       20.62        2.75     32.98 o 
  -8   9   2      279.36      264.38     47.16 o 
  -7   9   2       84.58        8.36     28.42 o 
  -6   9   2        7.31      -17.50     24.14 o 
  -5   9   2        1.12        4.59     19.59 o 
  -4   9   2     1465.00     1380.42     37.21 o 
  -3   9   2        0.24       21.58     18.15 o 
  -2   9   2       49.50       62.96     25.13 o 
  -1   9   2      136.36      202.06     24.25 o 
   0   9   2     1773.67     1757.01     42.49 o 
   1   9   2       24.23      -26.55     23.63 o 
   2   9   2      735.99      658.40     32.61 o 
   3   9   2      571.78      543.79     30.76 o 
   4   9   2     1409.68     1220.40     61.08 o 
   5   9   2       62.80       96.99     20.44 o 
   6   9   2      110.31      188.41     41.76 o 
   7   9   2      167.35      114.64     28.72 o 
   8   9   2      328.00      334.64     50.21 o 
   9   9   2       16.12       12.49     28.79 o 
  10   9   2       26.00       35.40     35.12 o 
  -9  10   2       87.52       89.78     36.60 o 
  -8  10   2        5.55      -28.68     28.76 o 
  -7  10   2       24.33       34.35     30.30 o 
  -6  10   2      194.87      232.45     33.17 o 
  -5  10   2       83.02       61.09     25.97 o 
  -4  10   2       19.82       20.29     23.06 o 
  -3  10   2        3.65       -3.21     21.34 o 
  -2  10   2       29.68       20.70     20.96 o 
  -1  10   2        2.43       -9.13     21.85 o 
   0  10   2        3.38       12.76     22.95 o 
   1  10   2      120.38      130.11     24.84 o 
   2  10   2       45.37       94.87     23.89 o 
   3  10   2       24.67       23.03     26.65 o 
   4  10   2        7.01      -12.62     21.96 o 
   5  10   2      114.72      114.74     23.27 o 
   6  10   2      359.75      368.22     33.45 o 
   7  10   2        0.06        5.99     27.46 o 
   8  10   2      160.31      216.48     51.43 o 
  -7  11   2      165.89      254.59     36.82 o 
  -6  11   2        9.86       37.01     34.03 o 
  -5  11   2       13.02       54.36     25.78 o 
  -4  11   2       23.64       21.79     24.95 o 
  -3  11   2      392.09      371.64     28.51 o 
  -2  11   2        0.55      -19.16     24.89 o 
  -1  11   2      247.05      263.96     38.07 o 
   0  11   2        2.84        9.91     25.66 o 
   1  11   2        4.91       37.93     25.68 o 
   2  11   2        0.38       15.54     31.44 o 
   3  11   2      599.71      540.82     32.56 o 
   4  11   2       13.19       23.47     22.72 o 
   5  11   2        4.07       24.05     28.98 o 
   6  11   2       12.81       66.12     30.13 o 
   7  11   2      190.26      204.97     33.81 o 
  -5  12   2       71.32       48.85     29.62 o 
  -4  12   2        6.10       -5.55     29.53 o 
  -3  12   2       51.52       50.29     29.90 o 
  -2  12   2        1.13      -36.38     28.06 o 
  -1  12   2       75.58       80.89     30.30 o 
   0  12   2        0.83       11.49     30.24 o 
   1  12   2      242.05      277.74     31.21 o 
   2  12   2        0.43       24.71     30.82 o 
   3  12   2       57.41       41.34     29.67 o 
   4  12   2       76.11       86.69     26.54 o 
   5  12   2       80.19       93.51     33.85 o 
 -13   0   3        7.61       28.31     34.57 o 
 -11   0   3        0.98       -7.12     18.37 o 
  -9   0   3       36.64       24.47     15.80 o 
  -7   0   3       28.18       10.55      8.68 o 
  -5   0   3      461.54      449.66     13.81 o 
  -3   0   3       32.11       18.62      5.94 o 
  -1   0   3       38.72       34.71      3.12 o 
   1   0   3       40.28       40.21      4.61 o 
   3   0   3      504.13      427.55     25.03 o 
   5   0   3       63.24       70.78     15.88 o 
   7   0   3      279.07      281.69     14.41 o 
   9   0   3       48.88       67.17     19.47 o 
  11   0   3       18.01       10.33     18.89 o 
  13   0   3        2.63       -2.23     24.46 o 
 -14   1   3        0.17       -5.27     28.64 o 
 -13   1   3        1.21      -29.36     29.88 o 
 -12   1   3        8.79      -18.83     22.23 o 
 -11   1   3        0.40       41.28     19.36 o 
 -10   1   3        0.09       -3.77     11.92 o 
  -9   1   3        7.16       15.05     10.76 o 
  -8   1   3       56.33       63.33      9.78 o 
  -7   1   3       72.68       76.63      8.01 o 
  -6   1   3       56.72       64.48      6.10 o 
  -5   1   3       51.29       54.85      4.82 o 
  -4   1   3        6.91        7.54      4.16 o 
  -3   1   3       43.57       31.13      3.73 o 
  -2   1   3       15.67       13.72      3.02 o 
  -1   1   3      242.10      241.00      5.24 o 
   0   1   3       84.10       68.41      2.77 o 
   1   1   3      164.54      142.51     13.64 o 
   2   1   3       50.62       53.28      6.73 o 
   3   1   3      255.10      268.23      7.26 o 
   4   1   3       45.56       36.40      6.60 o 
   5   1   3       25.87       29.56      5.01 o 
   6   1   3      458.95      439.64     10.43 o 
   7   1   3       44.12       52.31      8.76 o 
   8   1   3       61.26       73.21      9.74 o 
   9   1   3       55.57       36.48     12.69 o 
  10   1   3       28.61       30.33     12.99 o 
  11   1   3        5.83       15.38     13.42 o 
  12   1   3        3.82       -7.98     15.08 o 
  13   1   3        0.78      -10.82     17.49 o 
  14   1   3        3.15       -0.64     18.48 o 
 -14   2   3        0.34        7.68     30.78 o 
 -13   2   3        3.47       27.47     26.20 o 
 -12   2   3        9.02        6.91     22.86 o 
 -11   2   3        9.56      -12.20     21.32 o 
 -10   2   3        7.54       24.97     19.21 o 
  -9   2   3        5.29       19.34     11.27 o 
  -8   2   3        9.99       17.48     10.60 o 
  -7   2   3       74.94       68.15      7.38 o 
  -6   2   3      140.03      125.67     10.77 o 
  -5   2   3       11.12       18.48      5.03 o 
  -4   2   3        2.68        1.10      3.80 o 
  -3   2   3      811.76      798.79     13.48 o 
  -2   2   3       13.35       16.67      3.81 o 
  -1   2   3      528.17      458.14      8.81 o 
   0   2   3       85.00       75.83      5.12 o 
   1   2   3     3401.04     3277.23     48.82 o 
   2   2   3        8.55       -0.68      3.69 o 
   3   2   3       78.46       71.10      5.25 o 
   4   2   3       66.36       79.35      5.42 o 
   5   2   3      299.34      303.32      8.95 o 
   6   2   3      159.84      167.01     10.19 o 
   7   2   3      154.91      182.68      9.13 o 
   8   2   3        0.47        2.40      9.53 o 
   9   2   3      370.77      416.21     15.22 o 
  10   2   3        5.51       14.79     13.01 o 
  11   2   3       92.73       80.47     15.27 o 
  12   2   3       12.60        3.70     15.63 o 
  13   2   3       13.87       32.67     23.32 o 
 -13   3   3       14.74       67.46     27.48 o 
 -12   3   3       53.34       41.29     23.96 o 
 -11   3   3      126.25       89.45     21.47 o 
 -10   3   3        1.87      -29.92     19.94 o 
  -9   3   3      594.30      580.85     27.41 o 
  -8   3   3       27.52       33.33     10.43 o 
  -7   3   3      210.14      201.20     11.63 o 
  -6   3   3       84.67       91.08      7.97 o 
  -5   3   3      499.11      517.27     12.80 o 
  -4   3   3       97.03       95.97     17.90 o 
  -3   3   3      244.52      259.80     20.46 o 
  -2   3   3      576.93      586.72     19.91 o 
  -1   3   3      802.10      810.04     21.11 o 
   0   3   3      966.80      948.52     21.93 o 
   1   3   3      170.10      166.44     13.98 o 
   2   3   3      804.54      772.07     13.07 o 
   3   3   3      530.64      475.71     11.91 o 
   4   3   3       18.56       11.73      6.71 o 
   5   3   3      407.25      470.19     12.81 o 
   6   3   3      446.98      469.42     12.88 o 
   7   3   3      153.04      145.65     13.44 o 
   8   3   3      561.70      578.65     17.09 o 
   9   3   3       90.48       81.78     11.95 o 
  10   3   3        4.33      -18.08     12.64 o 
  11   3   3       10.23       -2.82     14.76 o 
  12   3   3      109.03       85.45     16.80 o 
  13   3   3       11.86       31.88     23.07 o 
 -13   4   3        4.92       -8.93     32.77 o 
 -12   4   3      135.87      123.53     27.14 o 
 -11   4   3       33.22       -0.98     23.11 o 
 -10   4   3       66.08       80.88     22.00 o 
  -9   4   3        2.03        4.83     16.73 o 
  -8   4   3      800.35      847.76     31.98 o 
  -7   4   3      297.18      303.48     12.93 o 
  -6   4   3      985.79      947.30     18.27 o 
  -5   4   3      415.38      404.67     15.30 o 
  -4   4   3     1426.99     1347.95     26.14 o 
  -3   4   3     1141.44     1238.72     24.08 o 
  -2   4   3      708.34      678.99     17.20 o 
  -1   4   3        2.63        0.21      7.25 o 
   0   4   3      253.40      241.95     11.83 o 
   1   4   3       13.22       13.47      7.48 o 
   2   4   3     1006.59     1035.44     22.03 o 
   3   4   3      236.70      237.45     15.64 o 
   4   4   3     2336.41     2409.18     48.05 o 
   5   4   3       36.10       22.75      9.82 o 
   6   4   3      294.38      334.89     12.73 o 
   7   4   3        3.99        7.11     10.30 o 
   8   4   3      829.55      818.34     19.16 o 
   9   4   3      129.59       96.10     14.03 o 
  10   4   3        7.59       26.87     14.26 o 
  11   4   3       39.28       21.69     18.96 o 
  12   4   3      177.49      155.85     23.36 o 
  13   4   3        0.04      -12.19     25.22 o 
 -13   5   3        8.07       15.51     62.49 o 
 -12   5   3       84.42       70.97     30.50 o 
 -11   5   3        0.01      -43.16     33.16 o 
 -10   5   3      132.15      133.82     47.71 o 
  -9   5   3       91.90       59.98     19.95 o 
  -8   5   3      111.68      108.87     18.27 o 
  -7   5   3      352.59      364.19     20.80 o 
  -6   5   3     2282.98     2345.70     33.95 o 
  -5   5   3      187.39      232.79     14.20 o 
  -4   5   3     2567.98     2559.65     53.83 o 
  -3   5   3     1399.90     1552.13     29.86 o 
  -2   5   3      785.67      721.81     20.36 o 
  -1   5   3     1973.77     2029.03     35.50 o 
   0   5   3     5298.86     5443.54     94.40 o 
   1   5   3       45.43       37.24      9.35 o 
   2   5   3     1756.80     1723.04     32.20 o 
   3   5   3      160.21      192.66     13.67 o 
   4   5   3      636.77      573.64     22.27 o 
   5   5   3       14.75        7.89     13.14 o 
   6   5   3      938.40      936.25     54.04 o 
   7   5   3        1.68      -14.61     16.57 o 
   8   5   3       81.07      104.11     16.89 o 
   9   5   3      120.92      118.83     16.38 o 
  10   5   3       54.63       73.24     17.22 o 
  11   5   3        0.33      -11.08     17.88 o 
  12   5   3       39.04       10.34     42.31 o 
 -12   6   3        6.34      -16.25     26.65 o 
 -11   6   3      177.63      181.26     28.65 o 
 -10   6   3        9.39      -21.82     51.38 o 
  -9   6   3      174.20      188.23     23.78 o 
  -8   6   3      102.45      102.72     20.63 o 
  -7   6   3     2495.13     2489.37    153.76 o 
  -6   6   3      819.83      768.18     24.69 o 
  -5   6   3      152.51      126.99     13.55 o 
  -4   6   3      443.90      400.52     17.37 o 
  -3   6   3     1553.77     1489.75     31.12 o 
  -2   6   3     2154.76     2332.42     61.10 o 
  -1   6   3      166.35      157.70     13.25 o 
   0   6   3     2686.60     2696.60     45.95 o 
   1   6   3     2710.30     2552.76     44.36 o 
   2   6   3       10.65      -11.93     12.65 o 
   3   6   3      227.87      246.86     19.08 o 
   4   6   3      228.09      192.28     22.45 o 
   5   6   3      213.27      235.30     19.33 o 
   6   6   3      333.23      309.04     53.81 o 
   7   6   3      172.43      194.18     19.78 o 
   8   6   3       46.53       25.94     20.62 o 
   9   6   3       56.45       70.85     16.40 o 
  10   6   3       24.66        9.36     17.46 o 
  11   6   3       38.55       50.78     25.74 o 
  12   6   3        0.38      -18.95     25.76 o 
 -11   7   3       18.47       -3.19     25.99 o 
 -10   7   3      137.26      166.10     25.23 o 
  -9   7   3      604.71      695.45     86.73 o 
  -8   7   3        5.10       -4.35     31.05 o 
  -7   7   3       52.15       64.53     18.52 o 
  -6   7   3       68.46       73.70     17.35 o 
  -5   7   3     1465.58     1404.27     33.07 o 
  -4   7   3      499.82      512.20     22.36 o 
  -3   7   3       56.37       79.84     20.37 o 
  -2   7   3      427.70      435.09     19.50 o 
  -1   7   3     3008.16     2871.12     69.84 o 
   0   7   3        2.65       -2.35     13.39 o 
   1   7   3        4.98        9.48     13.79 o 
   2   7   3      161.45      170.68     16.41 o 
   3   7   3     3086.03     3028.29     62.36 o 
   4   7   3        1.30       16.53     19.71 o 
   5   7   3      254.42      261.91     21.38 o 
   6   7   3       35.06       -2.56     20.12 o 
   7   7   3      813.33      790.51     28.59 o 
   8   7   3       39.01       16.35     15.77 o 
   9   7   3        7.90       -6.04     16.81 o 
  10   7   3       11.05      -13.30     47.55 o 
  11   7   3       64.28       41.14     52.40 o 
 -11   8   3        1.46      -52.44     34.96 o 
 -10   8   3        5.30      -31.71     26.62 o 
  -9   8   3        5.06       16.49     32.22 o 
  -8   8   3      665.23      702.30     28.85 o 
  -7   8   3      102.67      110.68     26.99 o 
  -6   8   3      701.63      757.26     27.96 o 
  -5   8   3       25.96       33.65     18.24 o 
  -4   8   3     1285.51     1199.18     34.27 o 
  -3   8   3     2412.11     2409.22     47.34 o 
  -2   8   3     1359.35     1355.51     57.00 o 
  -1   8   3      689.13      701.26     36.23 o 
   0   8   3     1410.28     1257.26     34.33 o 
   1   8   3     1914.83     1893.56     41.79 o 
   2   8   3     2755.18     2710.19    102.06 o 
   3   8   3       83.91       67.93     17.97 o 
   4   8   3      642.26      608.68     57.80 o 
   5   8   3      825.65      764.44     34.92 o 
   6   8   3       11.04       31.33     19.70 o 
   7   8   3       38.00       29.17     21.87 o 
   8   8   3      551.19      580.94     32.45 o 
   9   8   3      357.91      342.15     26.71 o 
  10   8   3       20.40        1.41     52.40 o 
 -10   9   3       32.86       -9.83     43.88 o 
  -9   9   3       11.78       46.43     31.57 o 
  -8   9   3      325.82      305.39     31.36 o 
  -7   9   3       72.31      103.05     30.14 o 
  -6   9   3      678.10      770.14     30.32 o 
  -5   9   3        0.07       10.00     19.70 o 
  -4   9   3      250.54      311.30     22.59 o 
  -3   9   3       54.43      110.10     21.19 o 
  -2   9   3     2489.30     2615.73     52.12 o 
  -1   9   3      217.13      213.62     23.83 o 
   0   9   3      628.30      627.45     27.76 o 
   1   9   3       64.23       70.52     20.09 o 
   2   9   3     2553.98     2549.33     52.09 o 
   3   9   3     1263.03     1303.06     38.41 o 
   4   9   3      487.12      517.76     27.60 o 
   5   9   3      284.84      292.04     25.30 o 
   6   9   3     1241.59     1323.07     42.84 o 
   7   9   3      103.38      129.36     26.41 o 
   8   9   3      243.14      306.29     30.07 o 
   9   9   3        0.16      -25.83     74.30 o 
  -8  10   3       57.49       79.55     34.33 o 
  -7  10   3      114.51      156.45     32.04 o 
  -6  10   3       92.25       94.40     28.16 o 
  -5  10   3        0.73      -25.93     21.77 o 
  -4  10   3      147.46      167.16     25.40 o 
  -3  10   3       45.69       30.34     22.80 o 
  -2  10   3        7.92       -9.54     22.16 o 
  -1  10   3      166.88      201.08     25.12 o 
   0  10   3      529.97      529.08     28.53 o 
   1  10   3     1144.80     1192.84     46.01 o 
   2  10   3      482.14      598.88     31.14 o 
   3  10   3       55.08       84.66     24.46 o 
   4  10   3      247.31      327.51     28.62 o 
   5  10   3      378.67      395.82     29.80 o 
   6  10   3      397.48      452.56     31.79 o 
   7  10   3       37.89       50.87     28.57 o 
   8  10   3      551.43      624.28    157.44 o 
  -7  11   3        0.02      -15.87     38.48 o 
  -6  11   3       24.22       24.81     34.15 o 
  -5  11   3      650.09      692.10     33.63 o 
  -4  11   3        1.10       -3.35     24.48 o 
  -3  11   3       51.27       56.96     26.36 o 
  -2  11   3       28.93       11.48     25.91 o 
  -1  11   3     2545.22     2598.82     60.00 o 
   0  11   3        2.70      -36.04     25.93 o 
   1  11   3      326.80      307.54     29.49 o 
   2  11   3        0.85      -20.05     26.06 o 
   3  11   3     1063.16     1064.16     42.41 o 
   4  11   3        0.77      -13.10     27.78 o 
   5  11   3      232.58      241.77     31.86 o 
   6  11   3        0.57        8.58     57.17 o 
   7  11   3      339.76      372.67     49.16 o 
  -5  12   3        5.95      -29.11     29.52 o 
  -4  12   3      135.60      152.32     30.19 o 
  -3  12   3      351.55      434.51     34.94 o 
  -2  12   3        1.49       -3.74     27.49 o 
  -1  12   3        1.95      -38.83     28.37 o 
   0  12   3      198.99      227.84     33.09 o 
   1  12   3     1230.95     1273.95     88.94 o 
   2  12   3       24.28       19.44     30.66 o 
   3  12   3       13.87       34.34     29.90 o 
   4  12   3      272.23      289.06     35.14 o 
 -14   0   4       64.15       62.10     44.42 o 
 -12   0   4      145.63      179.57     35.04 o 
 -10   0   4      932.32      949.55     31.23 o 
  -8   0   4     5088.19     4741.11     82.39 o 
  -6   0   4      341.89      566.01     28.26 o 
  -4   0   4   101729.56   101727.57   1626.79 o 
  -2   0   4    12673.35    13477.06    218.03 o 
   0   0   4   158971.63   148368.80   5063.98 o 
   2   0   4    78833.69    81481.35   1264.32 o 
   4   0   4    37036.85    39323.55    609.28 o 
   6   0   4      296.87      302.33     13.80 o 
   8   0   4     2504.85     2272.11     59.13 o 
  10   0   4      594.41      560.93     25.32 o 
  12   0   4       59.62       38.25     21.90 o 
 -14   1   4        1.86       14.62     27.54 o 
 -13   1   4       22.92       63.80     55.14 o 
 -12   1   4        4.92       35.41     39.81 o 
 -11   1   4      578.98      642.39     30.69 o 
 -10   1   4      404.74      409.31     24.16 o 
  -9   1   4      596.15      609.03     25.98 o 
  -8   1   4      120.55      109.90      9.61 o 
  -7   1   4     9665.32     9608.35     99.78 o 
  -6   1   4     3738.99     3597.66     39.82 o 
  -5   1   4      833.26      825.54     12.63 o 
  -4   1   4     2739.22     2689.47     34.10 o 
  -3   1   4     9760.34     9567.61    110.48 o 
  -2   1   4    79876.50    80672.39   1220.49 o 
  -1   1   4    21131.86    23482.71    266.21 o 
   0   1   4      671.97      910.48     22.46 o 
   1   1   4    17387.44    17974.93    201.79 o 
   2   1   4    49927.36    52899.85    529.39 o 
   3   1   4    22800.03    23831.38    236.15 o 
   4   1   4     2897.80     2763.93     30.58 o 
   5   1   4      372.52      448.64     16.20 o 
   6   1   4    18513.34    18536.75    185.65 o 
   7   1   4     2966.17     2973.33     45.32 o 
   8   1   4      214.87      264.71     12.60 o 
   9   1   4       96.87      125.84     14.72 o 
  10   1   4      193.88      179.42     14.20 o 
  11   1   4      232.90      295.12     16.81 o 
  12   1   4        3.22       15.72     17.45 o 
  13   1   4       43.64       54.53     18.11 o 
 -14   2   4       15.71       14.24     27.72 o 
 -13   2   4      118.14      151.59     27.28 o 
 -12   2   4      496.61      438.10     31.29 o 
 -11   2   4       10.51        5.57     19.38 o 
 -10   2   4      224.70      302.99     27.45 o 
  -9   2   4     3533.44     3638.65     72.03 o 
  -8   2   4      181.54      203.17     16.82 o 
  -7   2   4     1891.08     1779.21     23.27 o 
  -6   2   4     1691.48     1691.08     32.09 o 
  -5   2   4    19749.70    18857.79    190.75 o 
  -4   2   4      440.72      567.97     11.84 o 
  -3   2   4     9091.71    10292.20    119.31 o 
  -2   2   4      531.25      635.88     11.36 o 
  -1   2   4    46872.94    44810.54    567.36 o 
   0   2   4    20011.94    20945.91    210.51 o 
   1   2   4    65042.90    66314.38    662.70 o 
   2   2   4      750.45      663.06     10.06 o 
   3   2   4    13051.07    13155.48    133.62 o 
   4   2   4     1656.83     1900.31     28.50 o 
   5   2   4      674.20      616.77     13.00 o 
   6   2   4      791.05      854.86     24.51 o 
   7   2   4     1781.45     1819.13     24.22 o 
   8   2   4     2835.73     2777.89     38.46 o 
   9   2   4      282.49      253.90     16.98 o 
  10   2   4      490.60      472.45     17.75 o 
  11   2   4     1922.55     1760.35     38.76 o 
  12   2   4      414.97      426.25     26.32 o 
  13   2   4      265.37      253.40     20.40 o 
 -13   3   4      598.23      527.81     33.54 o 
 -12   3   4        0.43       11.20     21.80 o 
 -11   3   4       43.73        7.70     21.45 o 
 -10   3   4       20.71        6.63     18.82 o 
  -9   3   4     7860.13     7205.67    151.10 o 
  -8   3   4      389.65      380.32     21.75 o 
  -7   3   4      665.10      557.27     14.72 o 
  -6   3   4     4453.59     4416.41     54.19 o 
  -5   3   4     1709.72     1769.16     24.96 o 
  -4   3   4     2006.55     2185.93     57.96 o 
  -3   3   4     1668.89     1468.97     22.03 o 
  -2   3   4    25561.58    25892.12    294.94 o 
  -1   3   4     4985.22     5931.07     70.75 o 
   0   3   4    17895.02    17389.42    228.86 o 
   1   3   4     5316.74     5079.30     69.16 o 
   2   3   4    13178.86    13027.90    148.22 o 
   3   3   4      175.57      227.30     17.86 o 
   4   3   4     4363.37     4877.94     59.71 o 
   5   3   4    20465.84    21515.93    215.81 o 
   6   3   4     5707.23     5963.35     64.39 o 
   7   3   4      106.48      125.73     10.76 o 
   8   3   4      886.42      810.07     19.69 o 
   9   3   4     1569.02     1425.74     26.71 o 
  10   3   4        2.38       17.46     13.84 o 
  11   3   4      276.78      232.84     17.18 o 
  12   3   4       37.91      -14.16     16.82 o 
  13   3   4      322.76      316.94     21.71 o 
 -13   4   4       25.61       25.75     25.77 o 
 -12   4   4      402.95      464.10     49.19 o 
 -11   4   4      322.59      236.22     24.21 o 
 -10   4   4      705.53      703.96     40.43 o 
  -9   4   4      706.99      660.21     30.08 o 
  -8   4   4     4504.67     4421.25     88.38 o 
  -7   4   4      374.30      382.57     22.11 o 
  -6   4   4      238.03      248.25     10.34 o 
  -5   4   4      513.40      589.16     34.00 o 
  -4   4   4     8289.64     8113.18    112.33 o 
  -3   4   4      429.70      540.74     20.91 o 
  -2   4   4     4854.06     5224.01     74.68 o 
  -1   4   4     6239.76     6687.70     93.17 o 
   0   4   4     8055.25     8609.82    117.84 o 
   1   4   4     1029.10      922.41     25.92 o 
   2   4   4     4008.14     3584.48     54.04 o 
   3   4   4     1395.19     1393.73     19.96 o 
   4   4   4    16338.81    17317.63    198.23 o 
   5   4   4      186.99      250.48     12.85 o 
   6   4   4     2427.81     2491.32     32.02 o 
   7   4   4     1737.67     1760.38     26.55 o 
   8   4   4     4217.53     4213.00     55.10 o 
   9   4   4      316.32      267.83     16.14 o 
  10   4   4     1279.31     1321.16     27.87 o 
  11   4   4      938.58      828.38     24.37 o 
  12   4   4      992.49      981.25     28.05 o 
  13   4   4       60.29       66.18     23.26 o 
 -13   5   4       11.36      -19.68     37.31 o 
 -12   5   4      149.81      111.19     38.79 o 
 -11   5   4       63.13       36.32     21.85 o 
 -10   5   4     1583.34     1456.32     65.07 o 
  -9   5   4      284.52      321.64     23.35 o 
  -8   5   4        0.57        0.11     18.07 o 
  -7   5   4      958.29      857.29     30.64 o 
  -6   5   4     4073.10     4079.48     63.57 o 
  -5   5   4     2183.05     2441.03     42.42 o 
  -4   5   4       20.57       53.17     10.84 o 
  -3   5   4      292.14      378.48     15.29 o 
  -2   5   4     3839.20     3920.76     59.57 o 
  -1   5   4     7695.02     8687.55    120.42 o 
   0   5   4      276.94      232.20     12.56 o 
   1   5   4     1636.88     1663.29     37.59 o 
   2   5   4     5853.97     5897.63     85.68 o 
   3   5   4     1040.85     1067.61     30.80 o 
   4   5   4     2310.30     2482.87     36.06 o 
   5   5   4       19.37        8.61     11.37 o 
   6   5   4     6452.81     6395.37    134.84 o 
   7   5   4      300.88      295.29     19.54 o 
   8   5   4     3012.63     3007.08     40.09 o 
   9   5   4       67.95       82.37     14.98 o 
  10   5   4     1609.04     1572.87     35.63 o 
  11   5   4       97.32       93.18     18.81 o 
  12   5   4      132.93       84.61     36.76 o 
 -12   6   4       30.09       -5.21     52.48 o 
 -11   6   4      456.16      439.72     32.10 o 
 -10   6   4       30.44      -32.90     33.40 o 
  -9   6   4        4.30      -14.57     20.48 o 
  -8   6   4      752.56      658.89     31.83 o 
  -7   6   4     3456.98     3464.34     70.92 o 
  -6   6   4     1374.06     1439.98     31.95 o 
  -5   6   4      148.43      145.20     13.77 o 
  -4   6   4     1401.91     1373.49     31.49 o 
  -3   6   4       19.99       19.63     13.81 o 
  -2   6   4      680.32      770.96     27.28 o 
  -1   6   4     3508.76     3157.76     51.57 o 
   0   6   4     5495.35     5542.98     82.00 o 
   1   6   4      109.92      120.96     28.81 o 
   2   6   4     1481.67     1612.69     35.95 o 
   3   6   4     9740.48     9570.28    135.05 o 
   4   6   4      426.09      391.12     25.49 o 
   5   6   4     1027.53     1000.95     29.09 o 
   6   6   4       23.81       26.51     17.72 o 
   7   6   4     2297.87     2341.84     46.91 o 
   8   6   4      399.84      393.63     18.14 o 
   9   6   4        0.47        9.02     16.04 o 
  10   6   4       24.68        6.14     17.20 o 
  11   6   4      593.55      601.90     58.50 o 
  12   6   4      109.99       88.38     54.28 o 
 -11   7   4       23.03       12.19     34.18 o 
 -10   7   4      115.34      135.96     47.86 o 
  -9   7   4      739.22      684.21     36.27 o 
  -8   7   4       45.32       12.74     20.24 o 
  -7   7   4       83.49       72.10     21.28 o 
  -6   7   4      238.13      276.98     20.37 o 
  -5   7   4      818.65      773.73     27.52 o 
  -4   7   4      374.67      372.20     19.42 o 
  -3   7   4     3794.87     3620.38     60.17 o 
  -2   7   4        0.33       -1.06     13.79 o 
  -1   7   4      991.72     1096.30     29.44 o 
   0   7   4      428.86      476.52     54.14 o 
   1   7   4     3335.54     3076.75     53.20 o 
   2   7   4     1735.17     1661.81     36.49 o 
   3   7   4      646.08      713.87     30.41 o 
   4   7   4      827.72      789.23     30.17 o 
   5   7   4     4407.24     4310.15     72.20 o 
   6   7   4      322.89      413.74     33.88 o 
   7   7   4      326.34      291.94     17.31 o 
   8   7   4       62.15       79.77     16.00 o 
   9   7   4      820.83      821.15     28.38 o 
  10   7   4      290.21      340.08     29.66 o 
  11   7   4        4.92      -13.30     45.36 o 
 -11   8   4        0.61       12.46     27.48 o 
 -10   8   4        0.14        3.00     24.40 o 
  -9   8   4      403.68      395.09     30.25 o 
  -8   8   4      475.42      481.46     25.17 o 
  -7   8   4        3.59        6.74     42.62 o 
  -6   8   4       22.78       57.87     18.84 o 
  -5   8   4      905.26      873.47     31.32 o 
  -4   8   4      628.05      593.78     25.33 o 
  -3   8   4     1514.05     1535.83     38.23 o 
  -2   8   4        1.18       23.29     17.64 o 
  -1   8   4     3606.84     3355.58     69.70 o 
   0   8   4      980.26      950.90     31.10 o 
   1   8   4     2081.70     2043.29     43.61 o 
   2   8   4      406.64      458.89     33.54 o 
   3   8   4      921.37      954.91     41.17 o 
   4   8   4     1481.39     1474.76     41.72 o 
   5   8   4      695.61      670.54     29.77 o 
   6   8   4     1720.51     1689.58     45.08 o 
   7   8   4       28.51       -4.81     22.15 o 
   8   8   4      254.19      290.52     28.25 o 
   9   8   4      215.43      233.11     29.44 o 
  10   8   4      273.41      297.51     53.50 o 
 -10   9   4      127.33      111.79     45.75 o 
  -9   9   4       41.74       35.31     44.50 o 
  -8   9   4        5.67       -6.66     42.78 o 
  -7   9   4      428.33      453.92     34.92 o 
  -6   9   4     1237.79     1300.87     38.82 o 
  -5   9   4       17.59       23.27     20.85 o 
  -4   9   4      390.38      333.46     25.32 o 
  -3   9   4      419.79      435.71     25.27 o 
  -2   9   4     2730.92     2506.11     51.64 o 
  -1   9   4      331.27      319.92     24.34 o 
   0   9   4       47.13       -0.89     20.57 o 
   1   9   4      164.15      134.48     22.03 o 
   2   9   4      915.49      935.39     35.87 o 
   3   9   4      908.97      906.27     33.40 o 
   4   9   4        3.39       -8.13     20.06 o 
   5   9   4      188.17      161.33     25.41 o 
   6   9   4     1909.31     1970.36     93.56 o 
   7   9   4        1.50       13.71     28.22 o 
   8   9   4        8.02       30.41     40.66 o 
   9   9   4       14.47       16.74     59.52 o 
  -8  10   4      131.55      156.75     35.75 o 
  -7  10   4       22.69       31.39     31.98 o 
  -6  10   4       52.77       31.06     24.75 o 
  -5  10   4       61.93       56.41     24.70 o 
  -4  10   4      513.06      508.84     27.36 o 
  -3  10   4       10.35      -32.44     21.63 o 
  -2  10   4        1.76      -23.42     21.75 o 
  -1  10   4      287.79      291.95     25.67 o 
   0  10   4     1086.22     1020.12     36.56 o 
   1  10   4      165.97      147.36     30.05 o 
   2  10   4       52.14       22.73     23.57 o 
   3  10   4      512.23      484.16     29.65 o 
   4  10   4      448.34      422.83     29.29 o 
   5  10   4       35.34       26.26     28.43 o 
   6  10   4      255.52      232.78     41.42 o 
   7  10   4        4.52       17.77     39.40 o 
   8  10   4       86.40      116.35     46.83 o 
  -7  11   4      128.78      196.57     37.82 o 
  -6  11   4       37.22       19.88     31.97 o 
  -5  11   4       80.50      111.56     27.13 o 
  -4  11   4       28.09       -3.97     29.74 o 
  -3  11   4      874.52      834.18     47.49 o 
  -2  11   4       34.20        7.15     24.90 o 
  -1  11   4      504.90      588.04     33.23 o 
   0  11   4        3.33      -34.91     25.63 o 
   1  11   4      505.26      486.32     35.54 o 
   2  11   4       29.25       43.91     25.67 o 
   3  11   4      129.31      122.94     30.20 o 
   4  11   4        0.11        4.49     35.63 o 
   5  11   4      193.80      190.13     53.81 o 
   6  11   4        2.79      -62.06     41.37 o 
  -4  12   4       39.37       82.84     40.95 o 
  -3  12   4       97.80      111.31     30.56 o 
  -2  12   4       24.60       41.35     26.98 o 
  -1  12   4      121.25      112.19     30.16 o 
   0  12   4       46.67       88.57     30.33 o 
   1  12   4      163.88      239.10     37.69 o 
   2  12   4       12.56      -25.77     39.37 o 
   3  12   4       94.93      112.47     73.05 o 
   4  12   4       26.06       19.46     43.32 o 
 -13   0   5        4.95       26.43     35.04 o 
 -11   0   5       23.91       52.09     30.97 o 
  -9   0   5       11.93       20.02     20.80 o 
  -7   0   5       44.28       49.83     11.72 o 
  -5   0   5       70.73       68.25     17.44 o 
  -3   0   5        4.95        0.03     10.40 o 
  -1   0   5      801.98      785.80     20.88 o 
   1   0   5     1091.94     1125.25     17.49 o 
   3   0   5      294.57      279.71      8.41 o 
   5   0   5       35.24       26.25      8.92 o 
   7   0   5        9.55       -1.92     11.09 o 
   9   0   5       25.59       19.29     16.46 o 
  11   0   5      171.80      167.60     25.89 o 
  13   0   5        0.30       32.87     25.87 o 
 -14   1   5        0.69       20.29     29.42 o 
 -13   1   5        0.11      -39.93     26.62 o 
 -12   1   5        3.53        2.24     21.94 o 
 -11   1   5       44.26       91.24     33.86 o 
 -10   1   5        8.74        2.17     16.83 o 
  -9   1   5        1.62      -18.13     25.42 o 
  -8   1   5       23.34       24.41      9.23 o 
  -7   1   5       48.20       55.87      7.23 o 
  -6   1   5        8.67       15.19      7.51 o 
  -5   1   5      164.12      182.84      7.81 o 
  -4   1   5      424.13      389.90      9.93 o 
  -3   1   5      136.06      128.79      7.54 o 
  -2   1   5      612.78      618.13     10.72 o 
  -1   1   5        6.64        8.64      3.79 o 
   0   1   5     1275.98     1186.24     13.88 o 
   1   1   5      375.34      366.81      7.92 o 
   2   1   5       38.85       39.62      3.45 o 
   3   1   5       43.44       48.03      3.68 o 
   4   1   5        2.10        0.18      4.53 o 
   5   1   5        0.79        5.80      5.01 o 
   6   1   5        6.34       19.93      6.33 o 
   7   1   5       20.66       28.61      8.52 o 
   8   1   5      202.31      196.74     29.40 o 
   9   1   5      136.72      161.13     14.20 o 
  10   1   5        7.57       10.20     12.89 o 
  11   1   5        3.82       -8.98     13.28 o 
  12   1   5        1.00        0.09     18.06 o 
  13   1   5        9.43       27.16     18.27 o 
 -13   2   5        3.41       12.96     26.58 o 
 -12   2   5        0.20       10.75     23.52 o 
 -11   2   5       12.50       26.07     20.74 o 
 -10   2   5        0.02       33.54     17.89 o 
  -9   2   5      119.97      147.49     18.30 o 
  -8   2   5       17.30       11.41     11.19 o 
  -7   2   5       40.78       50.95      7.16 o 
  -6   2   5        0.13       -4.17      5.87 o 
  -5   2   5     1538.14     1532.21     23.22 o 
  -4   2   5      134.54      136.59      7.11 o 
  -3   2   5       66.10       56.81      5.33 o 
  -2   2   5      397.19      394.46      9.19 o 
  -1   2   5     2194.89     2133.37     27.56 o 
   0   2   5     1324.77     1323.87     18.62 o 
   1   2   5      501.25      542.66      8.81 o 
   2   2   5       22.94       17.26      3.49 o 
   3   2   5     1592.26     1534.23     18.99 o 
   4   2   5       56.14       62.34      4.62 o 
   5   2   5       42.48       47.33      6.44 o 
   6   2   5        0.90       -2.07      6.64 o 
   7   2   5       42.44       50.13      7.99 o 
   8   2   5       38.03       26.86     10.54 o 
   9   2   5       70.75       88.05     12.39 o 
  10   2   5       33.00       27.79     13.25 o 
  11   2   5        7.20       -4.94     14.60 o 
  12   2   5        3.21      -17.08     16.54 o 
  13   2   5       18.15       34.97     18.76 o 
 -13   3   5        1.90        8.38     27.85 o 
 -12   3   5       36.31       29.03     24.40 o 
 -11   3   5       30.40       17.26     34.26 o 
 -10   3   5       37.30       30.14     19.55 o 
  -9   3   5        0.35       37.93     28.39 o 
  -8   3   5      137.09      145.80     26.90 o 
  -7   3   5      584.79      547.26     18.46 o 
  -6   3   5        5.10        0.67      5.87 o 
  -5   3   5      429.04      407.01     13.27 o 
  -4   3   5     1029.97     1077.63     18.54 o 
  -3   3   5     1091.55     1044.50     17.95 o 
  -2   3   5      953.54      992.82     19.38 o 
  -1   3   5      159.43      183.32      7.08 o 
   0   3   5     1240.04     1140.90     17.65 o 
   1   3   5     1689.60     1727.64     23.30 o 
   2   3   5      899.28      877.37     13.14 o 
   3   3   5      203.24      204.80      8.48 o 
   4   3   5      165.98      208.73     11.45 o 
   5   3   5      937.94      902.67     17.99 o 
   6   3   5      476.62      476.54     12.71 o 
   7   3   5        1.18       -7.09      8.64 o 
   8   3   5        4.45       11.25     10.90 o 
   9   3   5        5.69        1.68     14.88 o 
  10   3   5       19.70       23.54     14.15 o 
  11   3   5       34.41       20.41     15.37 o 
  12   3   5        0.11       14.01     17.42 o 
  13   3   5        0.23       -1.38     18.79 o 
 -13   4   5        0.18      -15.36     26.42 o 
 -12   4   5        0.68       32.24     38.09 o 
 -11   4   5       40.57       23.46     45.60 o 
 -10   4   5      288.31      351.65     26.57 o 
  -9   4   5       48.99       28.59     41.06 o 
  -8   4   5       25.00        9.01     15.33 o 
  -7   4   5        1.94        5.04     12.28 o 
  -6   4   5      593.00      540.34     19.14 o 
  -5   4   5       11.15        3.74     12.76 o 
  -4   4   5      316.51      331.44     36.35 o 
  -3   4   5      462.86      409.22     14.59 o 
  -2   4   5     3384.51     3308.08     50.32 o 
  -1   4   5     2027.55     2076.82     34.69 o 
   0   4   5      527.11      569.61     16.47 o 
   1   4   5      359.91      320.34     16.37 o 
   2   4   5     3633.42     3443.54     44.61 o 
   3   4   5      933.02      972.72     22.13 o 
   4   4   5      720.60      733.72     17.25 o 
   5   4   5       20.31       24.93      8.73 o 
   6   4   5     1065.01     1060.08     19.01 o 
   7   4   5      232.16      242.34     13.20 o 
   8   4   5      118.04      108.72     12.27 o 
   9   4   5        1.53      -17.56     12.83 o 
  10   4   5      178.97      201.71     16.47 o 
  11   4   5       27.93       63.63     19.79 o 
  12   4   5        0.05       -4.96     20.90 o 
  13   4   5        2.25       10.74     23.51 o 
 -12   5   5        7.17      -13.35     25.17 o 
 -11   5   5        9.57      -41.39     38.87 o 
 -10   5   5      181.04      190.82     34.26 o 
  -9   5   5      139.10      117.71     21.15 o 
  -8   5   5       58.08       63.89     17.97 o 
  -7   5   5       31.05       31.08     13.46 o 
  -6   5   5       15.82       20.62     12.16 o 
  -5   5   5       20.99       34.92     11.16 o 
  -4   5   5     1906.95     1743.77     32.82 o 
  -3   5   5     1466.25     1536.55     30.20 o 
  -2   5   5      270.53      328.46     19.14 o 
  -1   5   5       94.65      111.88     11.25 o 
   0   5   5     3582.30     3384.46     60.64 o 
   1   5   5      918.57      880.35     21.68 o 
   2   5   5      310.85      314.15     13.75 o 
   3   5   5       20.92       21.20     10.26 o 
   4   5   5     2775.68     2739.03     46.75 o 
   5   5   5       28.64        9.88     10.04 o 
   6   5   5      374.56      352.00     23.82 o 
   7   5   5        0.13       -4.06     10.62 o 
   8   5   5     1015.73      998.35     34.20 o 
   9   5   5       15.25      -13.21     14.05 o 
  10   5   5       49.60       69.83     17.06 o 
  11   5   5       12.66      -23.92     20.85 o 
  12   5   5       21.99      -19.02     27.33 o 
 -12   6   5       22.06        7.15     28.94 o 
 -11   6   5        0.67        0.85     34.72 o 
 -10   6   5       14.40      -13.52     52.01 o 
  -9   6   5       76.53       45.22     22.71 o 
  -8   6   5      761.61      673.31     31.20 o 
  -7   6   5      129.55      176.37     16.96 o 
  -6   6   5        6.74       21.27     14.02 o 
  -5   6   5      903.79      952.60     22.85 o 
  -4   6   5      439.76      424.41     18.61 o 
  -3   6   5      560.64      511.11     19.02 o 
  -2   6   5      149.43      149.63     13.75 o 
  -1   6   5     3740.23     3522.28     57.04 o 
   0   6   5       59.42       51.86     12.83 o 
   1   6   5      769.93      724.84     23.08 o 
   2   6   5      394.21      393.76     17.36 o 
   3   6   5     3290.81     3126.35     54.31 o 
   4   6   5       68.69       71.99     13.71 o 
   5   6   5      298.36      302.61     18.43 o 
   6   6   5      945.42      915.90     26.93 o 
   7   6   5      207.04      221.98     27.10 o 
   8   6   5       15.21        9.13     14.12 o 
   9   6   5       20.61       35.67     16.58 o 
  10   6   5      118.24       78.69     26.15 o 
  11   6   5      120.83       52.44     29.02 o 
  12   6   5       18.91      -52.40     52.87 o 
 -11   7   5       50.62       53.53     25.98 o 
 -10   7   5        2.51        3.61     24.57 o 
  -9   7   5       54.05       76.42     25.43 o 
  -8   7   5       59.57       65.99     23.03 o 
  -7   7   5      110.14       77.91     20.28 o 
  -6   7   5        5.24        3.77     16.56 o 
  -5   7   5        0.54        6.91     16.49 o 
  -4   7   5       90.65      131.43     16.17 o 
  -3   7   5     3572.77     3588.23     59.93 o 
  -2   7   5      201.24      183.17     17.18 o 
  -1   7   5      157.41      118.61     22.04 o 
   0   7   5       81.77       42.71     14.86 o 
   1   7   5     2913.45     2888.38     50.97 o 
   2   7   5        4.57      -22.26     14.85 o 
   3   7   5      730.23      695.44     26.06 o 
   4   7   5      280.13      302.36     24.29 o 
   5   7   5     1540.37     1435.83     36.48 o 
   6   7   5      674.27      677.78     27.51 o 
   7   7   5      294.59      330.27     19.89 o 
   8   7   5      150.09      142.26     29.88 o 
   9   7   5      290.28      295.31     32.46 o 
  10   7   5       58.60       34.44     27.92 o 
  11   7   5       17.42      -58.03     45.99 o 
 -10   8   5       46.77       61.93     28.48 o 
  -9   8   5      384.27      359.40     29.02 o 
  -8   8   5       73.92       65.19     20.12 o 
  -7   8   5        0.54      -20.72     33.40 o 
  -6   8   5      625.57      678.88     27.87 o 
  -5   8   5      782.63      763.07     41.09 o 
  -4   8   5       84.23      117.82     18.97 o 
  -3   8   5        2.06       13.45     17.76 o 
  -2   8   5      658.74      649.80     35.55 o 
  -1   8   5      921.64      967.09     34.79 o 
   0   8   5        3.74        6.31     16.85 o 
   1   8   5       42.39       23.27     17.77 o 
   2   8   5     3724.34     3444.23    101.34 o 
   3   8   5      757.18      737.21     35.47 o 
   4   8   5      206.06      221.11     20.35 o 
   5   8   5       56.86       42.78     35.63 o 
   6   8   5      970.73     1008.27     35.17 o 
   7   8   5      127.55      130.01     63.51 o 
   8   8   5        5.63       26.92     70.23 o 
   9   8   5      100.26      100.54     29.98 o 
  10   8   5      296.46      317.53     55.84 o 
  -9   9   5        4.79        9.65     30.91 o 
  -8   9   5      283.86      324.47     33.83 o 
  -7   9   5      182.44      182.01     34.49 o 
  -6   9   5      575.03      689.27     30.27 o 
  -5   9   5       41.38       26.02     25.05 o 
  -4   9   5     1129.77     1110.97     36.72 o 
  -3   9   5      102.02      110.71     24.25 o 
  -2   9   5      382.41      385.17     29.52 o 
  -1   9   5        0.25      -28.13     23.23 o 
   0   9   5     1067.12     1004.19     34.97 o 
   1   9   5       13.54      -20.00     19.95 o 
   2   9   5       16.37       23.95     21.55 o 
   3   9   5       68.18       36.59     25.21 o 
   4   9   5      490.79      583.15     39.30 o 
   5   9   5        2.02        9.36     22.45 o 
   6   9   5      261.68      302.81     40.34 o 
   7   9   5       72.55       42.45     38.39 o 
   8   9   5      534.18      652.02     49.97 o 
   9   9   5        0.52       -6.72     29.34 o 
  -8  10   5       53.61        9.11     33.88 o 
  -7  10   5        1.98       -0.47     31.52 o 
  -6  10   5      172.49      153.42     27.32 o 
  -5  10   5      307.88      340.79     26.56 o 
  -4  10   5      506.30      562.71     30.45 o 
  -3  10   5       71.34       54.64     37.10 o 
  -2  10   5       30.30       29.73     23.14 o 
  -1  10   5      235.26      219.91     37.79 o 
   0  10   5      852.15      873.13     35.10 o 
   1  10   5       17.79       34.08     29.42 o 
   2  10   5      435.45      490.16     30.07 o 
   3  10   5      591.61      558.44     30.45 o 
   4  10   5      401.55      372.43     44.12 o 
   5  10   5      368.52      332.90     45.72 o 
   6  10   5       49.05      132.27     44.53 o 
   7  10   5        2.95       11.17     39.30 o 
   8  10   5        6.68       41.48     47.14 o 
  -7  11   5      484.94      537.85     44.89 o 
  -6  11   5        4.40      -22.43     63.90 o 
  -5  11   5        7.00       12.71     31.27 o 
  -4  11   5       93.51       45.21     26.61 o 
  -3  11   5     1505.02     1583.74     48.91 o 
  -2  11   5        2.50       -5.10     27.03 o 
  -1  11   5       43.69       48.90     26.26 o 
   0  11   5        5.35      -21.50     26.57 o 
   1  11   5      512.94      532.40     37.73 o 
   2  11   5      150.60      195.03     40.75 o 
   3  11   5      101.60       70.25     37.16 o 
   4  11   5        4.41      -43.43     38.97 o 
   5  11   5      240.24      242.01     44.48 o 
   6  11   5       43.97       85.07    112.62 o 
  -4  12   5       27.28       13.82     29.15 o 
  -3  12   5       19.92      -10.74     30.36 o 
  -2  12   5      108.41      122.55     32.08 o 
  -1  12   5      599.12      706.30     38.00 o 
   0  12   5       15.18       87.43     41.43 o 
   1  12   5       83.78       42.61     40.49 o 
   2  12   5       31.67      -16.29     39.94 o 
   3  12   5      520.22      508.38     51.60 o 
   4  12   5        0.67       34.66     44.71 o 
 -14   0   6       48.42       58.97     40.36 o 
 -12   0   6       91.44      142.34     38.01 o 
 -10   0   6      700.20      719.68     43.02 o 
  -8   0   6      455.67      385.00     18.21 o 
  -6   0   6    23285.35    24256.54    392.34 o 
  -4   0   6     3383.40     2940.09     52.64 o 
  -2   0   6     2179.63     2550.61     44.92 o 
   0   0   6    36220.75    34593.94    738.45 o 
   2   0   6    12868.04    13827.80    178.98 o 
   4   0   6    10820.21     9874.73    862.81 o 
   6   0   6     8355.74     8596.68    200.61 o 
   8   0   6    18682.12    19020.73    301.71 o 
  10   0   6     3912.25     3759.60     72.08 o 
  12   0   6      253.01      329.15     27.80 o 
 -13   1   6      110.30       90.33     29.00 o 
 -12   1   6      321.43      335.45     29.70 o 
 -11   1   6     3017.37     2810.36     63.78 o 
 -10   1   6        9.50       68.02     19.08 o 
  -9   1   6       64.28       53.89     16.70 o 
  -8   1   6     1737.88     1648.62     26.86 o 
  -7   1   6      653.64      546.16     15.65 o 
  -6   1   6       88.97      140.00      8.43 o 
  -5   1   6     2577.10     2919.57     37.93 o 
  -4   1   6     2532.99     2398.02     31.51 o 
  -3   1   6      558.19      714.69     12.82 o 
  -2   1   6      124.90       76.28     20.98 o 
  -1   1   6      993.54     1199.99     16.59 o 
   0   1   6   146059.42   145448.59   2854.05 o 
   1   1   6     2645.54     2124.32     26.83 o 
   2   1   6    10250.31    10496.10    106.82 o 
   3   1   6    10583.24    10913.39    114.05 o 
   4   1   6     4113.45     3911.66     38.37 o 
   5   1   6      610.42      643.30     10.20 o 
   6   1   6     3341.51     3651.68     45.78 o 
   7   1   6     5424.07     5519.52     66.54 o 
   8   1   6     1356.32     1355.93     24.53 o 
   9   1   6     2016.88     1870.56     30.72 o 
  10   1   6       51.51       60.96     12.86 o 
  11   1   6     1191.05     1222.43     28.08 o 
  12   1   6      318.07      327.74     19.27 o 
  13   1   6      204.31      198.37     20.14 o 
 -13   2   6      365.77      268.28     32.56 o 
 -12   2   6      200.46      237.04     28.95 o 
 -11   2   6        9.79       20.18     21.01 o 
 -10   2   6      257.58      236.39     21.54 o 
  -9   2   6     1524.81     1476.21     40.24 o 
  -8   2   6      355.74      401.09     16.34 o 
  -7   2   6     1302.12     1354.67     23.36 o 
  -6   2   6      929.15      781.98     15.85 o 
  -5   2   6     9157.96     9669.84    113.78 o 
  -4   2   6      636.01      730.58     14.51 o 
  -3   2   6    27326.75    27357.41    311.32 o 
  -2   2   6      958.91      946.29     15.11 o 
  -1   2   6     7461.81     7753.74     90.46 o 
   0   2   6      257.67      304.93      6.61 o 
   1   2   6     9681.26     8778.13    101.05 o 
   2   2   6     4570.47     4843.40     51.25 o 
   3   2   6     5908.73     6852.56     71.47 o 
   4   2   6     4811.81     4945.31     53.00 o 
   5   2   6    14982.26    15049.96    138.97 o 
   6   2   6      262.40      265.30     11.70 o 
   7   2   6       16.90       16.17      9.00 o 
   8   2   6     1184.44     1211.02     23.41 o 
   9   2   6     3022.39     3085.14     43.60 o 
  10   2   6       46.85       46.03     13.53 o 
  11   2   6        0.37       14.07     15.09 o 
  12   2   6       28.62       31.71     18.85 o 
  13   2   6      190.87      200.43     22.72 o 
 -13   3   6       50.95       88.03     26.68 o 
 -12   3   6      345.11      300.99     36.68 o 
 -11   3   6      161.33       84.99     31.75 o 
 -10   3   6       68.02       38.31     18.98 o 
  -9   3   6     2253.99     2303.31    116.14 o 
  -8   3   6      914.10      927.25     31.06 o 
  -7   3   6     1195.47     1151.16     27.25 o 
  -6   3   6     1275.47     1402.44     24.19 o 
  -5   3   6    10088.52    10311.39    121.93 o 
  -4   3   6      496.61      475.22     13.30 o 
  -3   3   6    17981.43    19923.94    228.68 o 
  -2   3   6     2754.74     3407.96     38.45 o 
  -1   3   6     9426.01     8732.06    102.55 o 
   0   3   6     2167.90     1962.94     23.59 o 
   1   3   6     9227.36    10091.40    103.79 o 
   2   3   6     2013.29     1897.71     23.11 o 
   3   3   6     5070.99     4865.03     52.55 o 
   4   3   6     1280.30     1180.70     29.87 o 
   5   3   6     1263.55     1206.69     27.07 o 
   6   3   6     1085.50      953.16     19.56 o 
   7   3   6     2215.49     2208.16     29.43 o 
   8   3   6     3051.73     3041.79     50.57 o 
   9   3   6      187.98      156.91     13.63 o 
  10   3   6     1049.46     1107.41     44.83 o 
  11   3   6       15.12       45.63     16.00 o 
  12   3   6      443.69      455.05     25.59 o 
  13   3   6       40.32       68.44     23.19 o 
 -13   4   6       61.32       59.08     56.39 o 
 -12   4   6       69.81       92.75     26.88 o 
 -11   4   6       15.32       27.69     21.76 o 
 -10   4   6      617.73      594.84     30.43 o 
  -9   4   6       48.54       38.15     26.28 o 
  -8   4   6     2034.88     2129.76     49.80 o 
  -7   4   6     3688.38     3360.80     54.45 o 
  -6   4   6     5857.03     5608.05     81.88 o 
  -5   4   6      305.45      357.09     12.74 o 
  -4   4   6     1562.04     1529.66     25.26 o 
  -3   4   6     6222.25     6045.68     74.12 o 
  -2   4   6     5049.61     4860.00     60.65 o 
  -1   4   6     6261.13     6467.60     78.45 o 
   0   4   6     4083.37     3632.18     46.83 o 
   1   4   6      658.49      654.04     17.82 o 
   2   4   6    19923.04    20357.89    230.42 o 
   3   4   6    10968.68    11666.65    135.00 o 
   4   4   6     1948.57     1922.70     37.30 o 
   5   4   6       41.44       85.65      9.45 o 
   6   4   6     3854.00     4038.44     46.88 o 
   7   4   6      575.24      564.37     15.50 o 
   8   4   6      547.06      614.84     31.39 o 
   9   4   6       20.11       32.76     12.79 o 
  10   4   6      651.63      641.84     22.21 o 
  11   4   6      265.97      253.42     27.09 o 
  12   4   6      262.13      282.98     40.97 o 
 -12   5   6      244.81      184.86     30.61 o 
 -11   5   6       73.49       56.85     39.10 o 
 -10   5   6       53.79       91.32     21.87 o 
  -9   5   6     1406.05     1152.14     37.98 o 
  -8   5   6     1149.03     1109.30     42.08 o 
  -7   5   6     1691.72     1717.83     35.79 o 
  -6   5   6     1504.72     1466.72     56.99 o 
  -5   5   6      678.52      690.81     22.80 o 
  -4   5   6    11070.98    10608.08    193.65 o 
  -3   5   6     1870.32     2153.78     63.36 o 
  -2   5   6     1441.86     1153.96     25.89 o 
  -1   5   6     4547.81     4875.24     89.49 o 
   0   5   6    28927.00    28858.53    381.55 o 
   1   5   6        4.30        1.00     13.73 o 
   2   5   6     1658.69     1567.61     31.07 o 
   3   5   6      498.23      452.86     17.54 o 
   4   5   6     6921.00     7048.61     86.79 o 
   5   5   6        4.96        2.76     10.33 o 
   6   5   6      378.54      375.11     16.60 o 
   7   5   6       18.11       16.89     11.18 o 
   8   5   6      851.25      850.03     23.11 o 
   9   5   6       99.12      109.87     34.41 o 
  10   5   6       55.57       46.99     21.60 o 
  11   5   6      242.58      245.26     24.59 o 
  12   5   6        1.94       -0.90     23.73 o 
 -12   6   6       32.59      -14.06     28.62 o 
 -11   6   6      192.69      263.40     28.41 o 
 -10   6   6       17.76      -25.53     21.89 o 
  -9   6   6      154.85      132.97     22.18 o 
  -8   6   6      773.44      724.03     37.46 o 
  -7   6   6     3762.25     3978.78    106.69 o 
  -6   6   6     4320.81     4312.26     68.77 o 
  -5   6   6     1813.73     1978.49     33.07 o 
  -4   6   6        2.50       12.61     13.46 o 
  -3   6   6     5598.56     4991.15     75.83 o 
  -2   6   6     3040.04     3178.58     52.91 o 
  -1   6   6     4807.37     4980.25     90.14 o 
   0   6   6      585.00      616.04     24.49 o 
   1   6   6     3433.42     3265.30     54.06 o 
   2   6   6     1043.10     1025.55     44.11 o 
   3   6   6     3655.09     3709.97     60.32 o 
   4   6   6       11.97       20.95     13.30 o 
   5   6   6     1129.63     1083.53     30.22 o 
   6   6   6     1068.43     1014.95     29.16 o 
   7   6   6       49.42       29.84     26.62 o 
   8   6   6        5.12       12.17     19.05 o 
   9   6   6       10.75       -2.83     24.54 o 
  10   6   6       23.12      -13.88     26.07 o 
  11   6   6       79.22       70.24     38.56 o 
 -11   7   6       19.67       -4.23     28.13 o 
 -10   7   6       43.85       33.10     41.84 o 
  -9   7   6      670.46      733.01     48.10 o 
  -8   7   6      423.39      488.50     28.77 o 
  -7   7   6       49.45       46.43     17.21 o 
  -6   7   6      112.99      142.84     18.66 o 
  -5   7   6     1621.07     1668.37     38.44 o 
  -4   7   6      438.80      531.97     21.71 o 
  -3   7   6     3302.08     3391.84     57.47 o 
  -2   7   6      487.77      485.06     21.02 o 
  -1   7   6     2550.51     2316.51     44.54 o 
   0   7   6      213.42      199.07     26.17 o 
   1   7   6     2652.14     2770.17     49.94 o 
   2   7   6      289.45      355.26     19.66 o 
   3   7   6     3077.77     2814.27     52.07 o 
   4   7   6       35.46       24.97     19.38 o 
   5   7   6      159.34      144.32     25.05 o 
   6   7   6      312.12      325.60     21.14 o 
   7   7   6     1126.25     1210.65     52.68 o 
   8   7   6      146.72      117.83     24.12 o 
   9   7   6        6.27      -29.56     30.35 o 
  10   7   6        0.64        4.66     28.44 o 
  11   7   6       36.78       -6.66     28.86 o 
 -10   8   6       91.57      132.81     27.66 o 
  -9   8   6      141.44      108.10     44.58 o 
  -8   8   6       13.98       -7.76     27.80 o 
  -7   8   6      168.56      120.58     28.24 o 
  -6   8   6      875.86      847.95     30.92 o 
  -5   8   6      405.31      399.09     23.21 o 
  -4   8   6      314.71      294.60     24.38 o 
  -3   8   6      366.32      364.97     22.63 o 
  -2   8   6     1766.07     1712.71     41.20 o 
  -1   8   6        5.71       11.34     20.52 o 
   0   8   6     1905.48     1811.12     40.51 o 
   1   8   6      512.64      484.16     24.16 o 
   2   8   6     2621.13     2529.44     53.83 o 
   3   8   6      201.74      215.39     19.82 o 
   4   8   6      105.62       75.78     22.58 o 
   5   8   6     1069.87     1000.68     47.09 o 
   6   8   6       68.04       86.76     48.88 o 
   7   8   6      181.08      204.74     77.11 o 
   8   8   6       32.49       31.06     34.26 o 
   9   8   6      615.64      573.29     36.43 o 
  10   8   6       29.82       68.24     35.51 o 
  -9   9   6        2.17      -46.94     52.56 o 
  -8   9   6      365.88      409.28     42.55 o 
  -7   9   6       55.98        8.11     27.49 o 
  -6   9   6       19.22       36.99     21.77 o 
  -5   9   6       15.28       45.08     21.44 o 
  -4   9   6      338.82      337.61     29.18 o 
  -3   9   6        0.45        4.06     34.14 o 
  -2   9   6      272.40      342.95     24.48 o 
  -1   9   6      215.49      238.82     23.01 o 
   0   9   6     1549.34     1500.21     60.39 o 
   1   9   6      388.01      388.02     36.60 o 
   2   9   6      352.36      345.70     40.15 o 
   3   9   6      388.03      386.05     31.41 o 
   4   9   6      433.56      496.33     39.26 o 
   5   9   6       87.43       54.99     33.76 o 
   6   9   6      347.26      379.64     43.18 o 
   7   9   6       87.63       66.29     36.79 o 
   8   9   6      498.99      514.74     47.85 o 
   9   9   6       49.97       45.41     41.29 o 
  -8  10   6        3.28        1.89     31.50 o 
  -7  10   6       22.48       52.19     30.96 o 
  -6  10   6       63.57       31.28     24.74 o 
  -5  10   6      127.16      149.93     25.02 o 
  -4  10   6       10.52       -4.40     23.05 o 
  -3  10   6       40.98       58.27     24.86 o 
  -2  10   6       20.91        4.72     24.29 o 
  -1  10   6        1.43       -5.16     22.76 o 
   0  10   6        8.25      -14.60     24.11 o 
   1  10   6       48.05       24.27     23.33 o 
   2  10   6      465.36      500.06     39.82 o 
   3  10   6        0.77      -48.08     35.98 o 
   4  10   6       18.72       26.96     37.51 o 
   5  10   6       93.74       33.13     39.83 o 
   6  10   6      285.54      316.48     48.78 o 
   7  10   6       65.99       49.04     42.19 o 
   8  10   6       76.21       77.80     48.49 o 
  -6  11   6        1.79       31.93     26.11 o 
  -5  11   6       55.08       74.56     29.37 o 
  -4  11   6        8.00       -8.69     27.31 o 
  -3  11   6       20.14       31.85     26.58 o 
  -2  11   6       13.75       28.74     26.72 o 
  -1  11   6      362.84      362.10     31.46 o 
   0  11   6       10.26       -9.76     31.99 o 
   1  11   6       39.75       28.09     36.12 o 
   2  11   6       93.56      102.27     38.56 o 
   3  11   6      321.24      259.30     42.62 o 
   4  11   6       27.47       64.77     41.72 o 
   5  11   6       18.10       17.05     43.00 o 
   6  11   6        0.87       71.05     48.41 o 
  -4  12   6        1.00      -28.74     29.56 o 
  -3  12   6       54.43       56.58     40.02 o 
  -2  12   6       12.68       51.60     38.21 o 
  -1  12   6       29.41       24.41     39.20 o 
   0  12   6       34.46       33.17     42.35 o 
   1  12   6      293.93      350.68     46.17 o 
   2  12   6        5.12        6.82     40.89 o 
   3  12   6        5.63      -14.90     46.26 o 
 -13   0   7       15.67        5.79     39.57 o 
 -11   0   7        3.48       -9.07     27.69 o 
  -9   0   7      103.38      128.89     24.40 o 
  -7   0   7      175.80      188.45     25.26 o 
  -5   0   7      363.16      383.32     30.50 o 
  -3   0   7      131.92      129.06      8.51 o 
  -1   0   7      157.06      146.66      7.81 o 
   1   0   7      171.87      183.01     10.36 o 
   3   0   7     1333.05     1330.55     26.71 o 
   5   0   7        2.18       -9.48      7.50 o 
   7   0   7      340.29      326.49     17.62 o 
   9   0   7       95.15       65.91     17.96 o 
  11   0   7       12.59       23.75     21.70 o 
  13   0   7       13.48       -7.09     26.59 o 
 -13   1   7        0.60       -9.43     26.48 o 
 -12   1   7       14.54       34.62     24.10 o 
 -11   1   7        6.83       17.29     21.01 o 
 -10   1   7       13.38        8.44     22.29 o 
  -9   1   7       22.11       25.28     15.82 o 
  -8   1   7       32.42       37.44      9.79 o 
  -7   1   7       54.65       68.62      8.86 o 
  -6   1   7       13.01       16.08      7.74 o 
  -5   1   7        4.39        7.22      6.58 o 
  -4   1   7      212.70      204.90      8.03 o 
  -3   1   7       23.22       24.66      5.18 o 
  -2   1   7        4.29        8.00      4.25 o 
  -1   1   7      942.72      912.34     11.91 o 
   0   1   7      552.39      514.56      8.02 o 
   1   1   7        6.46        9.79      4.58 o 
   2   1   7       18.15       19.03      3.93 o 
   3   1   7      139.08      151.45      5.21 o 
   4   1   7      417.68      390.01     10.01 o 
   5   1   7       52.93       63.44      6.58 o 
   6   1   7      318.95      314.43      9.70 o 
   7   1   7       21.81       23.75      9.21 o 
   8   1   7        0.58        3.61     10.36 o 
   9   1   7       40.21       55.73     12.78 o 
  10   1   7       32.40       24.11     13.45 o 
  11   1   7       18.80       33.79     15.35 o 
  12   1   7       16.99       -1.82     17.07 o 
  13   1   7        1.00      -16.55     21.63 o 
 -13   2   7        9.09        3.59     26.88 o 
 -12   2   7        0.58        6.81     25.28 o 
 -11   2   7       15.70       13.00     19.67 o 
 -10   2   7       11.60       41.07     20.16 o 
  -9   2   7       62.92       86.90     14.05 o 
  -8   2   7        3.69        4.02     10.01 o 
  -7   2   7       32.41       37.79      9.36 o 
  -6   2   7       13.38       12.38      8.21 o 
  -5   2   7       54.90       62.44      7.75 o 
  -4   2   7      141.37      147.32      7.83 o 
  -3   2   7      185.94      203.64      7.76 o 
  -2   2   7       18.32       18.59      5.14 o 
  -1   2   7     1006.09      917.43     12.47 o 
   0   2   7        0.18       -2.23      3.29 o 
   1   2   7      293.09      258.35      8.52 o 
   2   2   7      266.90      270.71      9.29 o 
   3   2   7      837.68      801.58     17.43 o 
   4   2   7        9.31        5.55      4.81 o 
   5   2   7      858.81      863.91     13.25 o 
   6   2   7      190.28      205.49      9.13 o 
   7   2   7      187.12      178.62     11.13 o 
   8   2   7       92.05       83.28     11.32 o 
   9   2   7       93.49      108.26     12.85 o 
  10   2   7        1.11       -8.59     13.88 o 
  11   2   7        7.86        9.20     15.61 o 
  12   2   7       31.56       19.55     21.25 o 
  13   2   7       17.81       14.23     23.05 o 
 -13   3   7       60.45       49.12     27.36 o 
 -12   3   7        7.20       29.64     25.96 o 
 -11   3   7       11.99       12.43     22.20 o 
 -10   3   7       36.39       48.27     18.95 o 
  -9   3   7      188.96      186.50     21.49 o 
  -8   3   7       55.01       71.30     13.01 o 
  -7   3   7       78.82       49.39     17.55 o 
  -6   3   7      226.55      238.50     11.39 o 
  -5   3   7      490.50      468.64     14.49 o 
  -4   3   7       32.48       31.93      7.56 o 
  -3   3   7       94.56      101.21      7.67 o 
  -2   3   7      128.38      116.19      7.18 o 
  -1   3   7      204.74      223.14      6.94 o 
   0   3   7       10.16        5.98      4.69 o 
   1   3   7       68.01       57.87      5.19 o 
   2   3   7      182.12      179.60      6.38 o 
   3   3   7       15.35        6.85      5.09 o 
   4   3   7      203.23      188.20      7.31 o 
   5   3   7      599.57      597.09     13.72 o 
   6   3   7      377.26      384.09     12.26 o 
   7   3   7      252.40      256.53     13.53 o 
   8   3   7      241.07      226.07     15.81 o 
   9   3   7       99.99      113.13     13.38 o 
  10   3   7      291.10      321.34     21.29 o 
  11   3   7       71.64       60.39     19.69 o 
  12   3   7       69.41       85.29     21.71 o 
  13   3   7       10.30       13.64     22.58 o 
 -13   4   7        0.27      -19.49     28.45 o 
 -12   4   7       10.87       -3.72     25.11 o 
 -11   4   7       43.26       29.16     20.82 o 
 -10   4   7        2.96       32.15     19.47 o 
  -9   4   7       41.68        2.19     23.07 o 
  -8   4   7      363.09      339.34     21.98 o 
  -7   4   7      728.81      664.39     22.47 o 
  -6   4   7       83.48       73.21     12.55 o 
  -5   4   7       12.52       -9.33      9.03 o 
  -4   4   7      311.53      308.35     11.62 o 
  -3   4   7      552.98      545.36     13.18 o 
  -2   4   7      202.09      203.86      9.34 o 
  -1   4   7      263.77      284.69     10.45 o 
   0   4   7     1410.98     1228.28     23.17 o 
   1   4   7       46.27       39.91      6.93 o 
   2   4   7      148.40      172.39      7.58 o 
   3   4   7      245.61      287.22     16.35 o 
   4   4   7     2087.13     2026.47     30.33 o 
   5   4   7       20.40       15.55      8.55 o 
   6   4   7       52.02       73.92     12.18 o 
   7   4   7        9.64       14.09     12.11 o 
   8   4   7      728.74      800.21     29.73 o 
   9   4   7       15.23       -6.80     15.93 o 
  10   4   7        0.43      -18.43     17.74 o 
  11   4   7       78.28       84.40     20.91 o 
  12   4   7      141.63      173.01     33.15 o 
 -12   5   7       13.56       -2.98     39.34 o 
 -11   5   7      116.56      103.43     23.98 o 
 -10   5   7      149.79      183.61     47.24 o 
  -9   5   7       26.40       38.55     20.44 o 
  -8   5   7       68.18       63.51     53.96 o 
  -7   5   7      796.59      790.97     26.01 o 
  -6   5   7      114.14      134.59     19.93 o 
  -5   5   7      231.64      200.86     14.13 o 
  -4   5   7      286.79      285.65     12.71 o 
  -3   5   7        0.22       -1.00     11.16 o 
  -2   5   7     1250.60     1177.25     26.19 o 
  -1   5   7      768.72      810.22     29.94 o 
   0   5   7     2259.97     2263.62     40.02 o 
   1   5   7     1140.55     1081.17     25.58 o 
   2   5   7     3124.64     3034.41     49.36 o 
   3   5   7        3.12        9.98      9.26 o 
   4   5   7        7.44       33.33     14.74 o 
   5   5   7      108.51      108.25     11.36 o 
   6   5   7      307.40      307.79     15.13 o 
   7   5   7       47.96       49.20     20.68 o 
   8   5   7       45.32       71.13     19.02 o 
   9   5   7        9.13      -10.51     18.61 o 
  10   5   7       62.33       31.14     23.12 o 
  11   5   7        4.71        5.18     22.62 o 
  12   5   7       21.17       37.26     25.00 o 
 -12   6   7        9.46       -2.10     32.85 o 
 -11   6   7      139.45      181.88     26.80 o 
 -10   6   7        0.41       11.10     23.52 o 
  -9   6   7       65.53       79.51     32.14 o 
  -8   6   7      111.81      105.38     22.01 o 
  -7   6   7     1470.06     1521.14     36.22 o 
  -6   6   7     1023.10      983.93     30.14 o 
  -5   6   7       59.91       55.84     14.99 o 
  -4   6   7      570.15      615.42     21.97 o 
  -3   6   7     1366.18     1324.77     30.29 o 
  -2   6   7      713.82      759.11     33.77 o 
  -1   6   7        7.64       19.57     13.15 o 
   0   6   7     1683.31     1735.93     35.19 o 
   1   6   7       95.44       90.55     13.66 o 
   2   6   7      273.39      291.38     16.18 o 
   3   6   7       35.84       20.91     12.44 o 
   4   6   7       17.03       40.94     17.02 o 
   5   6   7      195.02      227.88     33.07 o 
   6   6   7       22.08       26.33     26.21 o 
   7   6   7      322.95      341.93     32.29 o 
   8   6   7       21.15        7.84     23.23 o 
   9   6   7        8.41      -14.59     36.52 o 
  10   6   7       22.75       10.90     27.37 o 
  11   6   7      129.54      142.41     28.26 o 
 -11   7   7        9.98       18.57     26.52 o 
 -10   7   7       14.17       21.11     26.78 o 
  -9   7   7      564.43      645.30     39.03 o 
  -8   7   7       33.45       17.73     20.01 o 
  -7   7   7        2.10        8.29     17.15 o 
  -6   7   7       12.89      -16.01     17.79 o 
  -5   7   7     1524.43     1679.74     37.76 o 
  -4   7   7       73.99       66.85     16.12 o 
  -3   7   7       43.54       50.08     16.18 o 
  -2   7   7       21.47       -0.47     17.03 o 
  -1   7   7     1882.96     1882.14     39.88 o 
   0   7   7      132.20      139.40     17.29 o 
   1   7   7       14.40       -0.83     15.68 o 
   2   7   7      122.80      130.87     17.15 o 
   3   7   7     1059.78     1053.18     30.66 o 
   4   7   7       39.14       51.37     16.71 o 
   5   7   7      261.04      299.87     33.75 o 
   6   7   7       51.45       30.74     28.73 o 
   7   7   7      205.09      203.66     34.78 o 
   8   7   7        4.53        2.66     21.26 o 
   9   7   7       31.24       67.82     27.32 o 
  10   7   7      109.54       55.29     26.68 o 
  11   7   7        2.02       23.24     34.88 o 
 -10   8   7       23.47      -11.67     29.88 o 
  -9   8   7       35.66       96.23     21.97 o 
  -8   8   7       55.07       73.59     25.99 o 
  -7   8   7       52.30       43.89     22.18 o 
  -6   8   7       27.89       48.78     20.50 o 
  -5   8   7        7.84        2.31     25.41 o 
  -4   8   7      867.31      852.42     32.11 o 
  -3   8   7      978.76     1034.18     32.19 o 
  -2   8   7      339.43      341.60     22.03 o 
  -1   8   7      420.33      386.91     22.59 o 
   0   8   7     2625.32     2449.19     48.93 o 
   1   8   7     2142.63     2238.57     47.88 o 
   2   8   7       39.41       37.87     22.20 o 
   3   8   7       41.89      -15.97     27.14 o 
   4   8   7      919.48      838.43     74.06 o 
   5   8   7     1072.43     1044.88     71.17 o 
   6   8   7        9.43       72.21     36.32 o 
   7   8   7       10.48      -33.94     35.65 o 
   8   8   7        6.68       42.14     37.50 o 
   9   8   7      242.07      238.01     33.01 o 
  10   8   7       20.85        9.55     29.90 o 
  -9   9   7       37.51      -11.13     42.00 o 
  -8   9   7       88.99      104.36     32.35 o 
  -7   9   7        1.76      -14.58     30.89 o 
  -6   9   7     1119.68     1227.31     43.33 o 
  -5   9   7        1.51      -14.24     22.75 o 
  -4   9   7        8.44       11.65     21.11 o 
  -3   9   7       45.76       30.50     21.18 o 
  -2   9   7     1807.58     1927.96     49.57 o 
  -1   9   7      228.54      218.55     25.04 o 
   0   9   7      529.25      673.81     29.96 o 
   1   9   7      522.74      437.54     79.46 o 
   2   9   7      509.06      500.58     70.08 o 
   3   9   7      143.58      105.93     47.86 o 
   4   9   7      169.70      200.24     36.76 o 
   5   9   7      127.15      112.55     56.23 o 
   6   9   7      962.18      921.20     51.34 o 
   7   9   7        5.91       13.81     38.42 o 
   8   9   7       55.54       74.21     40.31 o 
   9   9   7       17.45       51.02     31.60 o 
  -8  10   7       81.75       97.95     35.77 o 
  -7  10   7       80.28      103.36     31.73 o 
  -6  10   7       50.88       70.08     25.45 o 
  -5  10   7        2.86       -7.47     26.66 o 
  -4  10   7      282.13      368.39     29.17 o 
  -3  10   7      557.05      593.59     31.56 o 
  -2  10   7      170.15      172.16     26.88 o 
  -1  10   7        9.92      -33.53     23.01 o 
   0  10   7      334.32      372.18     55.92 o 
   1  10   7      331.85      358.35     38.74 o 
   2  10   7      176.02      176.08     37.28 o 
   3  10   7      173.94      189.78     38.44 o 
   4  10   7      499.52      469.54     43.93 o 
   5  10   7       58.77       47.83     41.00 o 
   6  10   7      242.86      228.75     87.67 o 
   7  10   7       11.21      -38.31     42.35 o 
  -6  11   7        0.67        9.50     27.42 o 
  -5  11   7      226.12      298.02     46.81 o 
  -4  11   7        0.77       34.90     28.19 o 
  -3  11   7      391.74      457.36     38.97 o 
  -2  11   7       19.70      -31.32     37.46 o 
  -1  11   7      947.82      930.69     56.00 o 
   0  11   7        9.66       -9.54     36.06 o 
   1  11   7      404.01      467.40     46.14 o 
   2  11   7       22.24      -49.02     37.54 o 
   3  11   7      655.55      634.41     52.33 o 
   4  11   7       25.01      -24.68     42.18 o 
   5  11   7      207.89      241.28     48.81 o 
   6  11   7       58.69      114.25     48.54 o 
  -3  12   7      495.92      506.31     48.21 o 
  -2  12   7       26.15        4.36     41.84 o 
  -1  12   7       40.04       45.42     38.24 o 
   0  12   7      264.54      254.36     81.34 o 
   1  12   7      645.94      661.87     50.19 o 
   2  12   7       30.85       73.01     90.02 o 
   3  12   7      198.77      218.57     47.98 o 
 -12   0   8       10.43       10.17     31.91 o 
 -10   0   8      284.50      477.08     38.01 o 
  -8   0   8     2249.25     2225.19     47.89 o 
  -6   0   8     5406.19     5686.76    146.49 o 
  -4   0   8    26803.03    26064.29    464.72 o 
  -2   0   8     8400.29     7907.82    130.72 o 
   0   0   8    19784.65    20471.62    329.58 o 
   2   0   8    12377.88    12225.19    159.43 o 
   4   0   8    17188.63    18347.05    238.01 o 
   6   0   8     1653.97     1679.06     33.68 o 
   8   0   8       53.07       83.15     26.12 o 
  10   0   8      366.50      435.03     24.65 o 
  12   0   8       46.02       23.12     23.47 o 
 -13   1   8       30.33       69.78     29.05 o 
 -12   1   8       10.88       40.23     22.89 o 
 -11   1   8      629.54      716.40     38.64 o 
 -10   1   8      489.88      517.08     26.49 o 
  -9   1   8       85.29      115.97     14.00 o 
  -8   1   8      197.14      181.16     15.96 o 
  -7   1   8     4345.91     4208.10     54.51 o 
  -6   1   8     8023.90     7966.88     95.60 o 
  -5   1   8      969.73     1019.24     18.17 o 
  -4   1   8     1266.54     1220.83     19.68 o 
  -3   1   8     9791.81     9646.72    112.52 o 
  -2   1   8    18359.92    18701.57    213.63 o 
  -1   1   8    25108.70    27458.71    251.22 o 
   0   1   8     7050.00     6796.39     78.68 o 
   1   1   8     2683.08     2369.59     30.45 o 
   2   1   8    12079.69    12606.18    127.47 o 
   3   1   8    15588.73    17103.33    156.94 o 
   4   1   8     7348.54     7270.05     68.90 o 
   5   1   8       58.75       61.10      5.81 o 
   6   1   8     1512.07     1645.38     30.55 o 
   7   1   8      747.89      881.44     46.51 o 
   8   1   8        9.10       21.89     10.81 o 
   9   1   8       79.03       83.20     13.00 o 
  10   1   8      346.02      339.66     23.30 o 
  11   1   8      453.92      458.93     22.88 o 
  12   1   8        1.65        5.81     29.23 o 
  13   1   8        7.07       11.97     21.39 o 
 -13   2   8       34.97      115.34     29.88 o 
 -12   2   8        1.89      -13.03     32.46 o 
 -11   2   8       72.22       63.71     21.09 o 
 -10   2   8        6.08        3.43     18.79 o 
  -9   2   8     3680.98     4069.11     74.35 o 
  -8   2   8      330.30      340.20     19.89 o 
  -7   2   8      418.32      397.47     13.34 o 
  -6   2   8        3.69        1.77      8.40 o 
  -5   2   8     6497.39     6119.29     85.87 o 
  -4   2   8      111.13      200.50      8.65 o 
  -3   2   8    10745.52    11404.31    132.70 o 
  -2   2   8     1619.27     1915.00     26.24 o 
  -1   2   8    11030.58    10401.38    106.14 o 
   0   2   8      442.69      463.84     11.27 o 
   1   2   8     1195.64     1355.00     20.48 o 
   2   2   8      146.77      163.52      7.52 o 
   3   2   8     5650.00     6045.79     81.78 o 
   4   2   8     2471.13     2706.70     28.65 o 
   5   2   8     4044.22     4233.52     42.58 o 
   6   2   8      646.04      590.20     14.40 o 
   7   2   8      549.74      536.14     16.17 o 
   8   2   8      450.42      413.74     23.28 o 
   9   2   8      601.65      671.55     21.00 o 
  10   2   8      844.19      797.34     26.60 o 
  11   2   8      135.81      134.25     19.23 o 
  12   2   8      147.85      100.19     20.81 o 
  13   2   8      114.45      186.51     25.57 o 
 -13   3   8      242.92      194.53     30.23 o 
 -12   3   8      169.48      239.48     29.73 o 
 -11   3   8      242.08      252.78     27.43 o 
 -10   3   8      748.08      802.29     68.75 o 
  -9   3   8     1814.21     1585.88     34.88 o 
  -8   3   8      209.96      188.94     13.66 o 
  -7   3   8     1260.23     1271.78     24.61 o 
  -6   3   8     2081.94     2209.45     34.02 o 
  -5   3   8      695.89      763.68     17.35 o 
  -4   3   8     4989.13     5159.07     64.25 o 
  -3   3   8     1190.90      958.63     17.93 o 
  -2   3   8     4388.09     4363.95     54.32 o 
  -1   3   8     2329.58     2864.23     32.48 o 
   0   3   8      367.45      365.52      9.06 o 
   1   3   8    12622.72    12412.19    140.93 o 
   2   3   8     3467.96     3711.92     41.30 o 
   3   3   8      180.57      201.84     14.38 o 
   4   3   8       92.17       88.80      6.55 o 
   5   3   8     6001.90     5906.29     58.03 o 
   6   3   8     2164.76     2165.00     28.45 o 
   7   3   8       90.78       85.12      9.87 o 
   8   3   8        6.64       10.50     15.64 o 
   9   3   8     2339.11     2317.20     42.92 o 
  10   3   8      122.69      153.77     20.39 o 
  11   3   8      162.94      191.62     30.38 o 
  12   3   8       40.73       68.82     21.62 o 
 -13   4   8        3.01        2.16     43.72 o 
 -12   4   8      161.21      168.88     26.68 o 
 -11   4   8      628.85      487.78     50.52 o 
 -10   4   8      102.25      158.20     22.17 o 
  -9   4   8       16.53        6.22     18.51 o 
  -8   4   8      103.20       62.11     23.31 o 
  -7   4   8     1851.78     1616.91     29.13 o 
  -6   4   8      739.93      815.66     20.41 o 
  -5   4   8       51.93       64.57     10.15 o 
  -4   4   8     3144.53     3105.45     42.65 o 
  -3   4   8     1598.16     1739.59     27.33 o 
  -2   4   8     8883.08     8412.78    100.83 o 
  -1   4   8      315.34      334.75     11.38 o 
   0   4   8     2616.30     2498.30     42.19 o 
   1   4   8     3887.40     3683.34     42.05 o 
   2   4   8     3306.57     3007.87     35.35 o 
   3   4   8     3126.08     3117.28     36.75 o 
   4   4   8     4384.31     4414.72     55.93 o 
   5   4   8      412.50      423.46     14.12 o 
   6   4   8     3476.16     3682.97     50.47 o 
   7   4   8     2307.63     2352.21     36.91 o 
   8   4   8     1492.67     1532.02     34.78 o 
   9   4   8      466.51      494.41     22.67 o 
  10   4   8      540.47      643.41     27.08 o 
  11   4   8      463.17      466.95     26.24 o 
  12   4   8      338.65      342.52     42.91 o 
 -12   5   8       11.98       19.21     38.01 o 
 -11   5   8       16.67       11.13     23.38 o 
 -10   5   8      695.89      592.67     31.94 o 
  -9   5   8     1040.23     1095.82     38.46 o 
  -8   5   8       69.93       23.30     21.12 o 
  -7   5   8      128.80      125.00     15.94 o 
  -6   5   8      296.40      245.87     18.25 o 
  -5   5   8      863.39      813.18     24.07 o 
  -4   5   8     1803.13     1843.20     28.59 o 
  -3   5   8      459.85      465.33     15.77 o 
  -2   5   8     6519.39     6742.93     83.37 o 
  -1   5   8     1144.02     1182.88     30.32 o 
   0   5   8      174.38      135.19     10.87 o 
   1   5   8     1723.11     1572.28     31.52 o 
   2   5   8     5267.91     5367.13     67.45 o 
   3   5   8      403.50      392.00     14.69 o 
   4   5   8     5241.23     4927.77     63.40 o 
   5   5   8      191.73      195.56     18.76 o 
   6   5   8     2565.33     2513.78     47.54 o 
   7   5   8       81.89       73.15     23.01 o 
   8   5   8     1419.91     1540.83     39.79 o 
   9   5   8        1.39       -9.38     19.83 o 
  10   5   8      905.94      883.24     39.39 o 
  11   5   8        0.37      -15.75     22.84 o 
  12   5   8       36.02       55.53     24.80 o 
 -12   6   8       29.68       -6.20     77.11 o 
 -11   6   8      114.43      121.00     39.81 o 
 -10   6   8       22.10      -14.45     22.56 o 
  -9   6   8       47.96       39.84     53.57 o 
  -8   6   8      463.61      434.81     26.62 o 
  -7   6   8      523.71      461.88     22.20 o 
  -6   6   8       50.55       59.87     15.45 o 
  -5   6   8       20.95       24.68     22.02 o 
  -4   6   8     2465.75     2515.47     46.20 o 
  -3   6   8      861.71      892.87     36.47 o 
  -2   6   8      194.08      207.26     15.77 o 
  -1   6   8     1897.83     1820.31     37.18 o 
   0   6   8     4170.67     4574.82    249.41 o 
   1   6   8     1437.36     1281.08     31.08 o 
   2   6   8        2.01      -17.99     12.67 o 
   3   6   8     3452.65     3205.19     54.35 o 
   4   6   8      613.78      627.97     34.06 o 
   5   6   8       99.64       94.07     25.02 o 
   6   6   8      154.66      146.07     20.84 o 
   7   6   8     1640.12     1579.11     33.35 o 
   8   6   8      132.79      117.64     22.42 o 
   9   6   8       57.25       55.81     22.11 o 
  10   6   8        0.30       -3.69     23.25 o 
  11   6   8      319.25      335.62     28.76 o 
 -11   7   8       43.18      -14.13     44.66 o 
 -10   7   8        7.04       12.91     27.84 o 
  -9   7   8      559.97      450.23     30.20 o 
  -8   7   8        0.24       16.21     41.84 o 
  -7   7   8      134.58      178.41     16.91 o 
  -6   7   8       26.80       11.11     18.05 o 
  -5   7   8      248.23      266.88     20.09 o 
  -4   7   8      121.24      123.44     17.73 o 
  -3   7   8     2291.29     2282.96     44.68 o 
  -2   7   8      406.80      444.37     20.96 o 
  -1   7   8       31.01       51.03     17.14 o 
   0   7   8       18.80       30.01     15.81 o 
   1   7   8     3176.13     3164.48     56.20 o 
   2   7   8       12.60        3.96     23.61 o 
   3   7   8        4.91       -6.65     24.50 o 
   4   7   8      691.76      819.83     41.20 o 
   5   7   8     1848.55     1863.65     60.42 o 
   6   7   8       30.85       25.91     29.20 o 
   7   7   8      187.88      173.85     33.83 o 
   8   7   8      169.79      137.78     24.90 o 
   9   7   8      776.01      806.12     40.66 o 
  10   7   8      232.91      249.56     32.80 o 
 -10   8   8        5.73      -28.89     27.37 o 
  -9   8   8      191.77      222.21     24.37 o 
  -8   8   8        6.42       27.48     25.55 o 
  -7   8   8        1.36      -17.43     21.47 o 
  -6   8   8      163.50      187.48     22.79 o 
  -5   8   8      513.20      544.12     26.38 o 
  -4   8   8      205.32      248.47     21.69 o 
  -3   8   8      460.91      504.98     24.58 o 
  -2   8   8      292.22      288.17     21.06 o 
  -1   8   8     1534.23     1484.49     38.55 o 
   0   8   8      408.35      447.21     23.62 o 
   1   8   8     1219.39     1302.08     49.26 o 
   2   8   8     1409.73     1374.74     50.42 o 
   3   8   8     1375.54     1333.50     54.56 o 
   4   8   8      848.56      857.54     44.39 o 
   5   8   8      250.46      225.07     35.85 o 
   6   8   8      863.17      859.35     49.16 o 
   7   8   8        4.58      -19.78     51.46 o 
   8   8   8        1.72       16.13     38.15 o 
   9   8   8      103.89       82.57     31.68 o 
  -9   9   8       28.41       27.19     32.07 o 
  -8   9   8       67.44       79.87     41.45 o 
  -7   9   8       91.64       83.42     30.12 o 
  -6   9   8      719.86      765.17     31.79 o 
  -5   9   8        1.32      -25.28     21.64 o 
  -4   9   8      510.87      525.97     34.75 o 
  -3   9   8      228.98      190.61     23.64 o 
  -2   9   8     1116.73     1213.23     38.92 o 
  -1   9   8      219.34      222.18     29.50 o 
   0   9   8       13.57      -43.49     28.99 o 
   1   9   8       33.45      -11.62     29.31 o 
   2   9   8      750.18      762.00     43.87 o 
   3   9   8      265.40      244.05     44.66 o 
   4   9   8        3.33      -12.02     33.90 o 
   5   9   8        1.35      -30.65     35.34 o 
   6   9   8      681.82      690.70     52.37 o 
   7   9   8       55.43       32.63     40.36 o 
   8   9   8      232.29      265.97     47.31 o 
  -8  10   8      130.83      177.90     34.94 o 
  -7  10   8        1.31      -20.36     30.08 o 
  -6  10   8       27.94        0.47     26.43 o 
  -5  10   8       52.27       43.34     24.86 o 
  -4  10   8      631.09      628.44     32.17 o 
  -3  10   8       26.30       32.54     33.38 o 
  -2  10   8       27.60       48.55     31.76 o 
  -1  10   8      150.66      138.67     33.88 o 
   0  10   8      445.32      423.27     43.64 o 
   1  10   8       22.39        3.45     32.52 o 
   2  10   8        1.61      -10.71     32.34 o 
   3  10   8      141.38       81.75     40.70 o 
   4  10   8      277.65      322.72     88.53 o 
   5  10   8        5.17      -22.69     39.18 o 
   6  10   8      138.23       17.82    108.01 o 
   7  10   8       18.79       -3.27     43.17 o 
  -6  11   8       19.59       74.04     29.30 o 
  -5  11   8       16.52        5.17     34.38 o 
  -4  11   8        0.45      -10.64     34.72 o 
  -3  11   8      365.16      319.48     44.27 o 
  -2  11   8        1.40       23.77     37.99 o 
  -1  11   8       52.14       25.51     36.69 o 
   0  11   8        0.09      -33.02     35.00 o 
   1  11   8      334.00      324.11     50.99 o 
   2  11   8        6.00      -10.97     38.05 o 
   3  11   8       11.97       17.21     39.08 o 
   4  11   8       35.97       32.47     45.91 o 
   5  11   8       73.23       72.86     49.04 o 
  -2  12   8        5.46       42.75     50.52 o 
  -1  12   8      100.91      135.43     68.82 o 
   0  12   8       13.79      -32.16     40.90 o 
   1  12   8       53.37       58.22     41.73 o 
   2  12   8        4.18      -49.10     42.77 o 
 -13   0   9       20.75       15.17     40.04 o 
 -11   0   9       37.83       37.38     29.56 o 
  -9   0   9        6.45        3.14     25.18 o 
  -7   0   9      100.11       76.01     14.10 o 
  -5   0   9      149.87      170.34     13.03 o 
  -3   0   9       10.61       11.42      7.72 o 
  -1   0   9     1109.35     1136.14     24.20 o 
   1   0   9       10.54        8.96      6.54 o 
   3   0   9      222.81      256.21     10.95 o 
   5   0   9      114.26      120.30      9.39 o 
   7   0   9      100.12       91.36     14.11 o 
   9   0   9       96.32      125.23     36.60 o 
  11   0   9      209.43      214.14     34.26 o 
 -13   1   9        0.66       -3.25     26.29 o 
 -12   1   9       15.35       23.58     22.30 o 
 -11   1   9        7.24       50.40     21.61 o 
 -10   1   9       10.98       -1.46     19.95 o 
  -9   1   9       27.74        7.29     14.08 o 
  -8   1   9       24.05       19.05     10.79 o 
  -7   1   9       53.69       49.17      9.97 o 
  -6   1   9       54.99       58.84      8.69 o 
  -5   1   9        2.48       -9.83      7.44 o 
  -4   1   9      208.75      189.14      8.90 o 
  -3   1   9        7.46        5.23      6.03 o 
  -2   1   9        0.16        1.63      4.07 o 
  -1   1   9      120.35      121.02      4.97 o 
   0   1   9        0.73        0.86      2.57 o 
   1   1   9        2.98       -3.78      5.59 o 
   2   1   9        0.16        2.25      2.76 o 
   3   1   9       13.43       23.67      4.64 o 
   4   1   9      217.25      229.37      7.07 o 
   5   1   9       22.39       14.29      5.72 o 
   6   1   9        4.64        6.32      7.16 o 
   7   1   9        4.90       19.62      9.97 o 
   8   1   9      254.99      273.65     19.62 o 
   9   1   9       61.24       81.61     21.52 o 
  10   1   9        0.28       19.71     17.77 o 
  11   1   9       19.23       20.94     22.71 o 
  12   1   9        0.57      -15.20     24.39 o 
 -13   2   9        0.13      -31.64     26.04 o 
 -12   2   9       14.98       38.37     24.14 o 
 -11   2   9       25.16       18.42     21.06 o 
 -10   2   9        5.82       15.26     38.79 o 
  -9   2   9      119.40      156.06     15.45 o 
  -8   2   9       18.80       12.26     12.76 o 
  -7   2   9       96.02      120.89     10.99 o 
  -6   2   9      128.74      133.25     10.05 o 
  -5   2   9      792.35      783.96     17.53 o 
  -4   2   9       44.44       37.12     11.11 o 
  -3   2   9      108.63      110.83      7.26 o 
  -2   2   9        4.62       -0.75      5.33 o 
  -1   2   9      730.53      698.49     12.36 o 
   0   2   9       12.28        2.19      5.73 o 
   1   2   9       83.89      101.44      7.20 o 
   2   2   9       46.45       39.98      8.20 o 
   3   2   9      356.27      353.25     15.87 o 
   4   2   9       21.52       15.66      6.92 o 
   5   2   9        5.59       13.31      6.02 o 
   6   2   9        4.89        4.97      7.87 o 
   7   2   9        2.80       -1.44     12.43 o 
   8   2   9       87.56       78.25     15.23 o 
   9   2   9       41.99       57.66     17.34 o 
  10   2   9        6.46       -5.52     17.55 o 
  11   2   9       61.69      106.30     21.58 o 
  12   2   9       39.05       44.33     22.27 o 
 -13   3   9        0.35       28.07     27.37 o 
 -12   3   9       23.38       34.59     26.91 o 
 -11   3   9        0.76       -4.66     20.64 o 
 -10   3   9       18.27       25.04     19.60 o 
  -9   3   9       31.47       51.57     16.36 o 
  -8   3   9      260.53      302.05     14.91 o 
  -7   3   9       78.89       89.14     11.83 o 
  -6   3   9       31.62       44.74      9.89 o 
  -5   3   9       82.15       98.65      9.89 o 
  -4   3   9      439.60      429.97     13.47 o 
  -3   3   9     2231.07     2221.43     31.54 o 
  -2   3   9      220.57      230.37     18.59 o 
  -1   3   9       98.93       90.11      5.94 o 
   0   3   9        9.37       15.22      4.51 o 
   1   3   9     2557.51     2502.97     34.03 o 
   2   3   9      257.69      270.25     10.42 o 
   3   3   9       10.44        8.84      5.86 o 
   4   3   9       24.10       27.81      6.19 o 
   5   3   9      103.57       93.07      8.58 o 
   6   3   9       51.44       92.46     11.92 o 
   7   3   9       26.51       22.52     14.30 o 
   8   3   9       11.89        3.49     15.50 o 
   9   3   9        0.73        5.67     17.02 o 
  10   3   9        0.42       24.44     18.73 o 
  11   3   9        0.30       -3.95     20.03 o 
  12   3   9       10.78       25.00     22.46 o 
 -12   4   9        6.65        7.15     26.20 o 
 -11   4   9       45.96       18.94     21.93 o 
 -10   4   9       72.25      169.80     24.51 o 
  -9   4   9      136.25      124.74     21.94 o 
  -8   4   9      122.01      131.72     13.54 o 
  -7   4   9       77.14      106.19     13.09 o 
  -6   4   9      934.11     1058.42     24.07 o 
  -5   4   9        7.80       23.52      9.71 o 
  -4   4   9      136.89      137.60     10.18 o 
  -3   4   9      667.57      693.78     18.94 o 
  -2   4   9     1272.86     1148.15     20.75 o 
  -1   4   9       10.55       -1.64      7.64 o 
   0   4   9      134.79      133.87      7.76 o 
   1   4   9      969.91      935.10     16.07 o 
   2   4   9      942.24      846.51     15.13 o 
   3   4   9      624.83      617.12     13.31 o 
   4   4   9      172.24      151.23     11.06 o 
   5   4   9       45.25       53.91     13.47 o 
   6   4   9      154.02      162.49     14.24 o 
   7   4   9      270.53      251.02     15.59 o 
   8   4   9        0.69       11.53     17.12 o 
   9   4   9       16.14       29.66     26.49 o 
  10   4   9        8.40       -6.12     19.88 o 
  11   4   9       76.97       54.42     22.42 o 
  12   4   9       28.15       -1.34     24.41 o 
 -12   5   9       33.65       35.20     28.61 o 
 -11   5   9       11.20       10.72     40.04 o 
 -10   5   9        1.74       28.99     22.50 o 
  -9   5   9       26.20       50.71     20.85 o 
  -8   5   9        7.02        8.35     38.40 o 
  -7   5   9      906.51      879.26     27.73 o 
  -6   5   9      180.51      141.86     13.37 o 
  -5   5   9      133.12      156.62     19.20 o 
  -4   5   9     1178.78     1116.60     27.84 o 
  -3   5   9      359.54      362.97     13.93 o 
  -2   5   9      155.75      193.10     11.87 o 
  -1   5   9        0.42      -13.97      9.31 o 
   0   5   9      618.67      547.48     16.09 o 
   1   5   9      754.20      718.95     18.65 o 
   2   5   9        3.02        1.14     11.49 o 
   3   5   9       46.38       44.98     18.01 o 
   4   5   9     1746.84     1566.00     66.46 o 
   5   5   9       35.17       59.03     22.84 o 
   6   5   9       48.71       45.46     18.19 o 
   7   5   9       15.80       18.02     15.39 o 
   8   5   9      556.36      539.69     28.56 o 
   9   5   9       43.40       50.70     21.05 o 
  10   5   9        0.14       23.98     21.78 o 
  11   5   9       22.25       -1.43     21.52 o 
 -11   6   9        2.13       36.10     63.98 o 
 -10   6   9       16.01       17.26     25.52 o 
  -9   6   9        2.25       16.67     23.62 o 
  -8   6   9       94.32       64.25     46.22 o 
  -7   6   9      124.80      130.90     17.87 o 
  -6   6   9      518.06      501.97     33.48 o 
  -5   6   9      234.50      239.27     18.79 o 
  -4   6   9        7.45       11.27     14.16 o 
  -3   6   9        5.27        2.91     29.11 o 
  -2   6   9        4.01      -12.71     13.56 o 
  -1   6   9     2265.82     2337.59     43.45 o 
   0   6   9      127.23      115.68     15.15 o 
   1   6   9     1556.39     1373.32     50.99 o 
   2   6   9      629.14      620.35     43.41 o 
   3   6   9     1179.34     1034.98     39.99 o 
   4   6   9        0.15       -1.98     23.50 o 
   5   6   9       85.78       70.36     20.04 o 
   6   6   9      537.18      494.02     25.73 o 
   7   6   9       88.26       99.71     17.60 o 
   8   6   9       56.18       50.88     20.27 o 
   9   6   9       15.35      -14.78     22.84 o 
  10   6   9       47.04       26.21     24.96 o 
  11   6   9       23.97       37.89     24.79 o 
 -11   7   9       20.63      -20.02     28.90 o 
 -10   7   9        2.01      -37.02     24.68 o 
  -9   7   9       24.04      -20.45     27.37 o 
  -8   7   9      121.17      143.46     25.52 o 
  -7   7   9      114.61       93.73     16.70 o 
  -6   7   9       23.07       19.83     18.36 o 
  -5   7   9       38.48       55.24     18.69 o 
  -4   7   9      343.54      356.54     21.07 o 
  -3   7   9     1101.95     1076.64     32.31 o 
  -2   7   9      100.47       75.42     21.93 o 
  -1   7   9     1492.55     1569.30     49.53 o 
   0   7   9       17.95      -33.60     22.40 o 
   1   7   9     1015.31     1047.47     67.10 o 
   2   7   9      839.03      735.07     37.95 o 
   3   7   9      549.67      469.10     33.95 o 
   4   7   9      101.26      121.56     27.95 o 
   5   7   9      470.33      451.95     81.89 o 
   6   7   9        0.79       40.37     31.78 o 
   7   7   9       36.60       23.63     30.40 o 
   8   7   9      130.05      112.65     28.24 o 
   9   7   9      325.03      287.38     39.50 o 
  10   7   9        0.07       12.60     28.82 o 
 -10   8   9       73.80       92.59     27.77 o 
  -9   8   9      159.33      175.87     40.02 o 
  -8   8   9        2.33      -41.97     27.98 o 
  -7   8   9        1.84      -32.75     21.83 o 
  -6   8   9      289.95      300.75     24.72 o 
  -5   8   9      387.73      339.11     34.73 o 
  -4   8   9        1.44      -27.29     18.19 o 
  -3   8   9        6.24      -19.64     18.17 o 
  -2   8   9      675.62      654.28     26.52 o 
  -1   8   9      356.84      375.37     42.62 o 
   0   8   9      138.62      194.02     29.22 o 
   1   8   9       33.22       59.80     30.89 o 
   2   8   9     1085.54     1068.14     89.63 o 
   3   8   9      895.73      807.86     43.15 o 
   4   8   9       23.95       35.41     42.62 o 
   5   8   9      490.75      610.93     44.76 o 
   6   8   9      550.10      584.14     42.46 o 
   7   8   9       86.65       34.47     38.07 o 
   8   8   9        0.07      -16.74     25.10 o 
   9   8   9      122.70      104.92     33.17 o 
  -9   9   9        7.77       -4.32     31.67 o 
  -8   9   9      139.87      144.72     33.57 o 
  -7   9   9       19.40       -3.21     24.50 o 
  -6   9   9       75.66       24.29     23.75 o 
  -5   9   9        4.75      -35.37     24.11 o 
  -4   9   9      305.87      406.90     31.51 o 
  -3   9   9      172.11      168.54     29.85 o 
  -2   9   9        6.93      -10.51     27.32 o 
  -1   9   9        2.63       31.84     28.92 o 
   0   9   9      431.95      393.30     70.31 o 
   1   9   9      113.50      118.27     32.58 o 
   2   9   9       59.01       30.40     31.45 o 
   3   9   9        9.52      -22.40     35.47 o 
   4   9   9      287.81      325.94     46.77 o 
   5   9   9       77.78       47.67     35.74 o 
   6   9   9        6.29       18.99     38.86 o 
   7   9   9        3.27      -38.57     75.86 o 
   8   9   9      647.52      649.45     85.56 o 
  -7  10   9        0.60       32.18     32.54 o 
  -6  10   9      102.66      107.21     33.92 o 
  -5  10   9      159.67      113.73     34.05 o 
  -4  10   9      195.59      151.98     62.80 o 
  -3  10   9       20.36      -36.55     30.66 o 
  -2  10   9      132.40      173.85     34.28 o 
  -1  10   9      197.21      156.10     37.30 o 
   0  10   9      182.45      259.86     43.56 o 
   1  10   9      246.02      278.30     37.61 o 
   2  10   9      304.84      333.94     43.78 o 
   3  10   9       56.19       56.12     38.48 o 
   4  10   9       51.60       56.10     40.52 o 
   5  10   9       56.43      109.06     45.52 o 
   6  10   9       39.93       71.13     46.72 o 
   7  10   9        1.36      -42.39     46.09 o 
  -5  11   9       14.94      -12.38     37.94 o 
  -4  11   9        2.11      -16.33     45.44 o 
  -3  11   9      205.43      264.38     80.40 o 
  -2  11   9        4.66        7.67     33.50 o 
  -1  11   9       92.08      104.29     37.82 o 
   0  11   9       23.82       34.65     38.04 o 
   1  11   9      288.19      272.46     42.68 o 
   2  11   9      161.70      160.21     45.82 o 
   3  11   9      109.42      121.85     46.68 o 
   4  11   9        0.43      -42.03     54.98 o 
   5  11   9       47.21       10.31     45.98 o 
  -1  12   9      506.09      570.69     84.08 o 
   0  12   9       27.11       25.87     43.76 o 
 -12   0  10      225.56      245.58     41.14 o 
 -10   0  10      224.30      269.51     31.44 o 
  -8   0  10       50.28      138.17     21.27 o 
  -6   0  10      655.64      617.66     33.47 o 
  -4   0  10     5331.10     5130.20     89.20 o 
  -2   0  10    16730.49    17392.66    282.16 o 
   0   0  10    13367.32    11886.47    266.24 o 
   2   0  10     5771.77     5754.29     78.20 o 
   4   0  10     9880.70     9759.36    142.81 o 
   6   0  10     4906.38     5196.02     89.24 o 
   8   0  10     4748.75     4740.58     84.65 o 
  10   0  10      124.27      129.05     31.13 o 
  12   0  10       21.50       32.85     34.10 o 
 -13   1  10      133.15      151.63     33.55 o 
 -12   1  10      286.80      266.91     67.10 o 
 -11   1  10      505.59      370.87     27.21 o 
 -10   1  10      111.19      199.61     22.56 o 
  -9   1  10      590.16      644.13     46.09 o 
  -8   1  10      482.83      493.64     16.47 o 
  -7   1  10      817.27      670.34     19.21 o 
  -6   1  10       31.54       21.03      8.83 o 
  -5   1  10       19.38        9.47      8.11 o 
  -4   1  10     7818.04     7961.07     94.82 o 
  -3   1  10      225.35      234.50     13.51 o 
  -2   1  10     1851.46     1685.95     33.78 o 
  -1   1  10     1455.49     1226.94     16.49 o 
   0   1  10     6207.14     6630.74     77.75 o 
   1   1  10     1071.97     1222.32     22.15 o 
   2   1  10     9346.16     9363.30    118.45 o 
   3   1  10     5845.15     5449.86     52.82 o 
   4   1  10      377.74      376.14      9.38 o 
   5   1  10      452.13      524.60     12.77 o 
   6   1  10     1894.52     1995.78     28.75 o 
   7   1  10     2832.00     2772.21     44.50 o 
   8   1  10     1948.27     1827.08     34.84 o 
   9   1  10      930.95      829.93     26.07 o 
  10   1  10       21.04       71.62     22.23 o 
  11   1  10     1127.66     1176.10     39.87 o 
  12   1  10      224.88      244.07     28.36 o 
 -13   2  10       83.07       38.42     29.57 o 
 -12   2  10       31.39       -3.75     25.81 o 
 -11   2  10      108.02      176.06     35.43 o 
 -10   2  10      238.34      245.90     35.12 o 
  -9   2  10     2039.45     1689.06     35.78 o 
  -8   2  10      131.02      121.66     13.12 o 
  -7   2  10     2581.48     2710.22     39.49 o 
  -6   2  10      208.47      189.30     11.17 o 
  -5   2  10      271.55      242.72     10.92 o 
  -4   2  10       74.08       43.82      7.73 o 
  -3   2  10      735.92      728.48     15.30 o 
  -2   2  10     1267.04     1218.18     16.43 o 
  -1   2  10     1844.83     1726.72     27.03 o 
   0   2  10     4231.31     3978.78     49.06 o 
   1   2  10     1031.23      867.35     16.56 o 
   2   2  10     1946.61     2173.69     30.44 o 
   3   2  10       12.82       20.55     11.00 o 
   4   2  10        7.93       -2.28      7.89 o 
   5   2  10     7011.48     7048.48     74.99 o 
   6   2  10      102.26      106.49     11.74 o 
   7   2  10       21.11       14.99     16.78 o 
   8   2  10       99.94      116.07     16.89 o 
   9   2  10     1457.66     1577.93     34.94 o 
  10   2  10      175.67      163.99     20.02 o 
  11   2  10        3.28       53.68     20.60 o 
  12   2  10        0.09       39.60     66.87 o 
 -12   3  10        9.37        6.32     36.60 o 
 -11   3  10        3.29        3.57     24.00 o 
 -10   3  10       18.83       49.55     22.16 o 
  -9   3  10      240.58      360.35     19.74 o 
  -8   3  10        4.05        3.76     13.50 o 
  -7   3  10      371.67      313.16     14.65 o 
  -6   3  10       90.48      113.43     17.59 o 
  -5   3  10     4257.63     4122.85     54.11 o 
  -4   3  10       32.15       41.98      9.70 o 
  -3   3  10     1831.26     1921.08     28.56 o 
  -2   3  10     1116.70     1001.73     15.19 o 
  -1   3  10    25158.66    25109.31    253.00 o 
   0   3  10     3649.58     3973.98     49.89 o 
   1   3  10     7478.14     8181.86     96.56 o 
   2   3  10     2137.36     1949.79     28.96 o 
   3   3  10     2432.72     2371.52     33.82 o 
   4   3  10     2464.67     2532.04     35.83 o 
   5   3  10      203.97      250.08     17.04 o 
   6   3  10     3051.36     2982.10     41.88 o 
   7   3  10      215.14      244.69     28.36 o 
   8   3  10      201.93      166.45     18.54 o 
   9   3  10       29.20       23.51     16.74 o 
  10   3  10      256.84      312.54     22.48 o 
  11   3  10       93.60       90.57     27.69 o 
  12   3  10      150.77      156.20     25.38 o 
 -12   4  10        0.16      -24.17     24.88 o 
 -11   4  10       94.95      115.22     51.38 o 
 -10   4  10       18.78       24.63     22.89 o 
  -9   4  10       22.02      -14.99     15.81 o 
  -8   4  10     3074.37     3234.17     48.32 o 
  -7   4  10     2324.56     2336.28     37.33 o 
  -6   4  10     1600.82     1551.58     28.26 o 
  -5   4  10       24.60       36.57      9.95 o 
  -4   4  10      861.80      811.55     19.08 o 
  -3   4  10     1927.19     1872.88     39.85 o 
  -2   4  10     2183.82     1961.14     30.70 o 
  -1   4  10     2528.01     2539.54     35.43 o 
   0   4  10     2719.46     2376.10     29.19 o 
   1   4  10       82.28       94.87     12.67 o 
   2   4  10     2883.25     2907.05     40.08 o 
   3   4  10     3863.97     3845.52     50.74 o 
   4   4  10      128.46      121.07     11.52 o 
   5   4  10      640.34      721.29     19.26 o 
   6   4  10     1553.89     1570.27     28.64 o 
   7   4  10        6.45       40.04     17.59 o 
   8   4  10      632.52      605.47     24.66 o 
   9   4  10       64.75       62.12     18.84 o 
  10   4  10        6.87        3.89     20.31 o 
  11   4  10       22.93       -7.60     21.20 o 
 -12   5  10       45.61       56.09     27.93 o 
 -11   5  10       77.60       36.51     26.42 o 
 -10   5  10      655.44      780.81     35.91 o 
  -9   5  10      131.56      176.85     24.51 o 
  -8   5  10     2050.94     1978.12     41.25 o 
  -7   5  10     1923.12     1706.94     37.76 o 
  -6   5  10       21.61        3.75     12.44 o 
  -5   5  10     1341.09     1426.78     34.43 o 
  -4   5  10     4612.98     4466.28     75.29 o 
  -3   5  10       22.90       15.45     10.47 o 
  -2   5  10      968.08      882.95     25.44 o 
  -1   5  10      754.50      692.83     18.40 o 
   0   5  10     3527.66     3487.72     78.59 o 
   1   5  10       60.83       74.64     11.46 o 
   2   5  10     1304.73     1219.58     24.11 o 
   3   5  10      646.97      604.20     18.43 o 
   4   5  10      910.84      918.07     33.80 o 
   5   5  10       86.18       93.28     18.16 o 
   6   5  10       73.22       98.19     19.33 o 
   7   5  10        9.19      -23.23     16.50 o 
   8   5  10      623.30      596.31     25.52 o 
   9   5  10       18.67        5.94     19.51 o 
  10   5  10       90.45      124.28     26.41 o 
  11   5  10       19.86       25.41     24.30 o 
 -11   6  10       14.06       44.70     26.15 o 
 -10   6  10       99.04       83.33     24.50 o 
  -9   6  10        0.67       10.01     23.31 o 
  -8   6  10       47.28       44.27     31.05 o 
  -7   6  10      329.22      380.36     22.06 o 
  -6   6  10     2300.73     2088.72     36.23 o 
  -5   6  10      433.98      497.72     59.84 o 
  -4   6  10      159.35      139.73     22.66 o 
  -3   6  10     1863.27     1895.69     47.87 o 
  -2   6  10      460.37      508.20     19.80 o 
  -1   6  10     1934.03     2098.05    123.88 o 
   0   6  10      357.16      384.09     24.70 o 
   1   6  10     4338.60     3908.56     81.65 o 
   2   6  10     1291.32     1291.27     52.01 o 
   3   6  10      299.43      320.74     39.34 o 
   4   6  10        1.43        4.72     19.42 o 
   5   6  10      119.62      135.14     20.70 o 
   6   6  10      500.89      488.24     26.87 o 
   7   6  10       80.99       73.07     18.64 o 
   8   6  10       32.59       28.00     30.16 o 
   9   6  10       77.20       24.81     22.87 o 
  10   6  10       35.34       -2.11     25.00 o 
 -10   7  10        0.32      -35.27     39.50 o 
  -9   7  10      415.79      447.43     30.34 o 
  -8   7  10       20.79        9.80     47.63 o 
  -7   7  10        1.87       -7.03     20.32 o 
  -6   7  10      492.96      443.28     24.29 o 
  -5   7  10      685.11      685.60     30.01 o 
  -4   7  10      200.06      210.87     19.08 o 
  -3   7  10      151.50      166.46     19.04 o 
  -2   7  10      165.07      146.15     23.07 o 
  -1   7  10     2581.41     2230.71     56.49 o 
   0   7  10        4.86        5.14     23.38 o 
   1   7  10     1850.62     1760.18     80.71 o 
   2   7  10      521.74      593.23     38.64 o 
   3   7  10     1489.48     1389.36    116.77 o 
   4   7  10      145.66      146.78     40.59 o 
   5   7  10       59.64       45.20     29.94 o 
   6   7  10       82.59      125.11     32.15 o 
   7   7  10      159.63      171.81     35.47 o 
   8   7  10        5.95       -6.19     28.60 o 
   9   7  10        2.76       -5.27     30.67 o 
  10   7  10       24.71        5.21     32.45 o 
  -9   8  10       84.27       30.08     31.02 o 
  -8   8  10       70.65       69.14     29.67 o 
  -7   8  10       70.35       41.97     23.60 o 
  -6   8  10      502.64      518.27     27.25 o 
  -5   8  10      184.22      174.70     39.59 o 
  -4   8  10      108.28       80.65     25.18 o 
  -3   8  10      462.60      495.72     43.41 o 
  -2   8  10      615.23      583.00     57.64 o 
  -1   8  10        1.63       -0.59     25.90 o 
   0   8  10      880.12      938.14     45.12 o 
   1   8  10      266.83      311.36     33.75 o 
   2   8  10      121.40      143.24     30.43 o 
   3   8  10      111.92      101.78     31.83 o 
   4   8  10       59.32       55.61     33.60 o 
   5   8  10     1353.73     1334.56     57.37 o 
   6   8  10      214.22      179.54     40.27 o 
   7   8  10        0.45        3.67     34.74 o 
   8   8  10       22.19       20.74     28.87 o 
   9   8  10      254.32      265.85     42.62 o 
  -8   9  10      131.26      120.21     68.75 o 
  -7   9  10        0.73       14.02     26.21 o 
  -6   9  10       45.08       33.37     44.03 o 
  -5   9  10       13.13      -18.39     30.93 o 
  -4   9  10       28.06       35.96     28.74 o 
  -3   9  10        0.34       34.43     28.68 o 
  -2   9  10      118.28      131.16     31.07 o 
  -1   9  10       78.94      131.35     31.13 o 
   0   9  10      470.44      480.39     40.33 o 
   1   9  10      370.75      294.57     36.68 o 
   2   9  10      482.80      469.48     69.14 o 
   3   9  10        1.65      -36.12     41.76 o 
   4   9  10      207.54      210.81     39.86 o 
   5   9  10       10.79       -4.27     35.75 o 
   6   9  10      353.02      357.02    113.95 o 
   7   9  10       30.06       75.90     43.65 o 
   8   9  10      156.46      239.52     48.82 o 
  -7  10  10        0.49        4.85     49.90 o 
  -6  10  10       52.18       41.15     50.44 o 
  -5  10  10       15.04       23.66     33.41 o 
  -4  10  10       38.30       73.28     33.55 o 
  -3  10  10       70.64       51.80     46.93 o 
  -2  10  10       92.07       76.80     36.15 o 
  -1  10  10        2.33      -11.93     35.12 o 
   0  10  10        2.39       52.37     33.66 o 
   1  10  10       36.53      126.57     35.14 o 
   2  10  10      271.71      308.71     43.58 o 
   3  10  10       14.34        2.26     36.52 o 
   4  10  10       65.58       28.66     65.46 o 
   5  10  10        3.41       33.13     42.08 o 
   6  10  10      328.34      294.10     50.11 o 
  -5  11  10       30.73       57.45     39.24 o 
  -4  11  10        8.60        4.23     40.43 o 
  -3  11  10       11.88       59.46     39.54 o 
  -2  11  10        5.48      -18.67     36.83 o 
  -1  11  10      170.92      127.09     40.63 o 
   0  11  10       46.79       82.37     80.56 o 
   1  11  10       12.61       -7.49     39.78 o 
   2  11  10       10.95      -44.97     41.36 o 
   3  11  10      146.16      175.12     48.82 o 
   4  11  10       27.04       76.68    110.35 o 
 -13   0  11        0.11       31.44     36.91 o 
 -11   0  11        0.36       14.86     32.69 o 
  -9   0  11       32.97       42.09     18.40 o 
  -7   0  11        0.20        4.26     14.27 o 
  -5   0  11        0.11       -5.33     11.50 o 
  -3   0  11      796.10      781.04     21.82 o 
  -1   0  11      107.78      106.55     13.45 o 
   1   0  11       51.16       56.72      7.93 o 
   3   0  11     1718.36     1728.15     28.76 o 
   5   0  11        9.67      -11.20     12.59 o 
   7   0  11      182.95      234.16     26.59 o 
   9   0  11       20.44       13.30     30.97 o 
  11   0  11        0.63      -53.73     35.82 o 
 -13   1  11        0.02        3.33     31.36 o 
 -12   1  11       15.55        5.29     24.76 o 
 -11   1  11        1.09       16.34     21.37 o 
 -10   1  11       32.92       46.35     18.57 o 
  -9   1  11        0.53      -12.36     12.10 o 
  -8   1  11       29.00       47.79     12.22 o 
  -7   1  11        7.36        9.99      9.88 o 
  -6   1  11       79.49       98.29     10.54 o 
  -5   1  11       66.61       60.73      8.95 o 
  -4   1  11       55.31       52.69      7.82 o 
  -3   1  11       34.50       46.09      7.36 o 
  -2   1  11      123.85      131.78      9.13 o 
  -1   1  11      165.16      162.13     10.15 o 
   0   1  11      924.32      822.32     15.14 o 
   1   1  11        4.58        8.46      7.07 o 
   2   1  11        2.60        1.81      6.44 o 
   3   1  11      120.97      104.74      8.80 o 
   4   1  11       10.71        3.06      7.31 o 
   5   1  11       51.35       47.43      8.03 o 
   6   1  11      215.83      223.48     20.23 o 
   7   1  11        1.39       14.42     13.15 o 
   8   1  11       53.24       28.24     19.07 o 
   9   1  11        6.48       47.35     20.38 o 
  10   1  11       49.15       62.65     23.42 o 
  11   1  11        2.72       11.20     24.59 o 
  12   1  11       17.67        2.89     25.11 o 
 -12   2  11       18.80      -17.45     24.55 o 
 -11   2  11       12.37        1.98     35.27 o 
 -10   2  11        4.46       23.02     33.00 o 
  -9   2  11       14.27       41.90     16.25 o 
  -8   2  11       57.54       61.74     12.13 o 
  -7   2  11       29.74       20.23     11.21 o 
  -6   2  11       10.22        9.53      9.32 o 
  -5   2  11       19.61       22.21      8.52 o 
  -4   2  11       75.59       64.29      8.66 o 
  -3   2  11        1.95        3.79      7.22 o 
  -2   2  11       93.84       99.23      6.27 o 
  -1   2  11      106.76       99.42      5.77 o 
   0   2  11       38.10       40.10      7.57 o 
   1   2  11       78.19       77.63      8.25 o 
   2   2  11      220.14      245.76     15.81 o 
   3   2  11      825.67      750.52     15.56 o 
   4   2  11      137.24      134.58      9.18 o 
   5   2  11      196.58      190.81      9.98 o 
   6   2  11      200.94      223.54     13.01 o 
   7   2  11      122.88      124.93     15.31 o 
   8   2  11        0.23       -3.22     15.14 o 
   9   2  11      101.25      135.50     18.60 o 
  10   2  11        8.71       15.99     22.94 o 
  11   2  11        7.47       14.53     23.50 o 
  12   2  11       10.03       17.06     28.59 o 
 -12   3  11        0.21       39.27     26.80 o 
 -11   3  11        8.90       16.09     22.36 o 
 -10   3  11       24.37       32.18     17.32 o 
  -9   3  11      103.86       92.44     17.34 o 
  -8   3  11        0.24       -6.86     12.61 o 
  -7   3  11       56.25       42.78     11.91 o 
  -6   3  11       45.62       31.31     11.08 o 
  -5   3  11      128.22      139.37     11.17 o 
  -4   3  11      196.49      223.45     11.14 o 
  -3   3  11      220.58      251.60     10.54 o 
  -2   3  11      166.44      180.92      8.89 o 
  -1   3  11      310.40      312.43      8.87 o 
   0   3  11       12.92        8.83      7.81 o 
   1   3  11      202.45      186.24     10.30 o 
   2   3  11      487.84      449.73     14.13 o 
   3   3  11       35.11       31.61      9.86 o 
   4   3  11       41.08       45.50     10.23 o 
   5   3  11      125.08      128.77     10.29 o 
   6   3  11      442.82      439.77     20.48 o 
   7   3  11      214.34      169.07     16.59 o 
   8   3  11       25.59       35.45     22.54 o 
   9   3  11       56.03       69.25     18.93 o 
  10   3  11       94.16      105.62     20.72 o 
  11   3  11       48.92       59.15     26.19 o 
 -12   4  11        2.38       -4.78     26.32 o 
 -11   4  11       33.51       54.02     25.86 o 
 -10   4  11        3.56       -8.68     18.02 o 
  -9   4  11      113.59       72.47     18.32 o 
  -8   4  11        3.89       18.33     12.70 o 
  -7   4  11      457.57      430.33     17.13 o 
  -6   4  11       85.47      111.17     12.56 o 
  -5   4  11      214.77      238.46     13.27 o 
  -4   4  11       71.15       82.20     10.33 o 
  -3   4  11        2.16       -0.09      9.26 o 
  -2   4  11       34.09       31.58      8.79 o 
  -1   4  11      175.77      174.01      8.16 o 
   0   4  11      522.86      479.54     19.85 o 
   1   4  11        9.84       15.00     12.78 o 
   2   4  11       66.26       76.12     15.98 o 
   3   4  11       55.94       63.44     10.97 o 
   4   4  11      985.83      901.99     24.02 o 
   5   4  11        6.51       -7.19     10.96 o 
   6   4  11        2.23       -5.20     13.49 o 
   7   4  11       63.60       75.41     17.17 o 
   8   4  11      315.59      279.46     20.43 o 
   9   4  11        0.32        0.82     19.30 o 
  10   4  11        0.01       27.02     22.35 o 
  11   4  11       67.05        8.53     23.89 o 
 -11   5  11        1.52       11.94     26.44 o 
 -10   5  11       96.06       85.57     49.90 o 
  -9   5  11      128.80      135.05     24.25 o 
  -8   5  11      153.61      106.13     17.84 o 
  -7   5  11       16.33       -7.32     13.73 o 
  -6   5  11       13.06       -3.13     12.71 o 
  -5   5  11      133.43      120.33     11.62 o 
  -4   5  11      302.03      286.15     14.32 o 
  -3   5  11       74.98       90.68     11.64 o 
  -2   5  11      659.65      658.39     18.53 o 
  -1   5  11       15.50       17.82     12.45 o 
   0   5  11       89.46      101.39     13.65 o 
   1   5  11      208.52      223.45     13.23 o 
   2   5  11      633.10      576.09     21.65 o 
   3   5  11       31.36       19.58     12.19 o 
   4   5  11      210.32      227.15     19.15 o 
   5   5  11      132.09      140.08     19.74 o 
   6   5  11      262.43      272.68     17.22 o 
   7   5  11       47.69       63.39     17.07 o 
   8   5  11       21.35       29.08     19.16 o 
   9   5  11        0.76        0.07     22.55 o 
  10   5  11       41.68       35.68     22.89 o 
  11   5  11       89.63       96.37     26.57 o 
 -11   6  11       25.04       -9.59     27.51 o 
 -10   6  11       26.71      -18.51     28.00 o 
  -9   6  11       21.11        7.73     23.58 o 
  -8   6  11       21.24       -5.46     26.81 o 
  -7   6  11      259.88      236.36     20.89 o 
  -6   6  11       66.36       50.94     14.56 o 
  -5   6  11       50.52       55.65     16.96 o 
  -4   6  11      452.79      432.12     17.73 o 
  -3   6  11      717.83      734.50     24.82 o 
  -2   6  11      108.38      126.24     16.38 o 
  -1   6  11       66.58       71.02     16.63 o 
   0   6  11      763.95      737.92     25.41 o 
   1   6  11       86.42      113.54     24.08 o 
   2   6  11       97.57       92.63     24.37 o 
   3   6  11      106.99       74.94     18.70 o 
   4   6  11       16.35        6.23     19.75 o 
   5   6  11       25.56       12.96     19.69 o 
   6   6  11        1.91      -28.38     19.16 o 
   7   6  11      138.34      172.76     20.03 o 
   8   6  11        9.73        0.14     21.36 o 
   9   6  11        0.96      -15.89     24.06 o 
  10   6  11       25.96       39.46     24.86 o 
 -10   7  11        0.06       -3.96     25.14 o 
  -9   7  11      248.77      257.90     32.14 o 
  -8   7  11        5.53      -29.14     19.43 o 
  -7   7  11      140.32      166.43     23.14 o 
  -6   7  11        5.89       -9.53     24.81 o 
  -5   7  11      387.35      474.46     25.17 o 
  -4   7  11        0.82      -34.63     23.45 o 
  -3   7  11      131.38      135.60     23.45 o 
  -2   7  11        2.95       16.26     21.61 o 
  -1   7  11     1012.73      966.93     39.20 o 
   0   7  11       32.29       74.24     38.40 o 
   1   7  11      105.12      126.69     31.13 o 
   2   7  11      370.62      455.52     35.07 o 
   3   7  11      426.47      404.74     35.89 o 
   4   7  11       26.93       18.35     28.54 o 
   5   7  11       90.00       87.92     40.04 o 
   6   7  11       57.70       64.49     44.89 o 
   7   7  11       16.65        5.22     32.74 o 
   8   7  11       49.28       54.99     30.60 o 
   9   7  11       46.81       64.88     37.85 o 
  -9   8  11        6.44       -3.91     29.57 o 
  -8   8  11      110.52      130.50     29.99 o 
  -7   8  11       71.51       48.01     22.95 o 
  -6   8  11       86.59       94.48     28.56 o 
  -5   8  11        1.02        0.20     26.98 o 
  -4   8  11      419.42      478.82     35.01 o 
  -3   8  11      847.64      872.45     39.57 o 
  -2   8  11        9.84      -15.50     27.58 o 
  -1   8  11      127.28      125.03     28.84 o 
   0   8  11      295.28      282.48     31.93 o 
   1   8  11      756.12      706.12     65.30 o 
   2   8  11      413.89      343.06     34.33 o 
   3   8  11      378.95      344.52     37.85 o 
   4   8  11       62.24       56.11     47.32 o 
   5   8  11      211.28      255.02     40.15 o 
   6   8  11       17.71      -43.67     58.27 o 
   7   8  11       29.48       85.62     36.88 o 
   8   8  11       24.83       28.67     32.14 o 
  -8   9  11       20.37      -69.45     46.30 o 
  -7   9  11        3.29      -43.12     32.57 o 
  -6   9  11      327.85      334.29     35.44 o 
  -5   9  11       39.47       43.34     32.57 o 
  -4   9  11        8.66        3.72     34.88 o 
  -3   9  11      105.53      132.21     31.58 o 
  -2   9  11      365.10      413.11     37.52 o 
  -1   9  11        0.55       -1.21     30.87 o 
   0   9  11       45.57        9.73     29.65 o 
   1   9  11      234.94      265.85     48.49 o 
   2   9  11      645.16      710.37     46.46 o 
   3   9  11        2.36       -9.47     38.39 o 
   4   9  11      125.42       93.44     39.49 o 
   5   9  11        6.97      -17.94     39.84 o 
   6   9  11      172.63      197.73     46.37 o 
   7   9  11       52.23       23.27     40.58 o 
  -6  10  11        0.78       29.90     34.30 o 
  -5  10  11       29.43       72.76     34.87 o 
  -4  10  11      322.16      412.81     79.46 o 
  -3  10  11      238.89      216.03     36.73 o 
  -2  10  11       29.21      -20.74     33.07 o 
  -1  10  11       25.83       40.25     37.85 o 
   0  10  11      170.28      177.65     40.89 o 
   1  10  11      135.91      125.00     65.70 o 
   2  10  11      114.72      114.83     42.58 o 
   3  10  11       30.79        4.01     50.21 o 
   4  10  11      247.21      209.54     45.90 o 
   5  10  11       31.30       50.32     41.62 o 
   6  10  11      163.60      148.53     73.28 o 
  -4  11  11       35.99       13.58     49.90 o 
  -3  11  11       91.18       76.14     38.44 o 
  -2  11  11       46.70        2.19     41.44 o 
  -1  11  11      288.36      382.69     47.56 o 
   0  11  11       57.32       22.79     43.09 o 
   1  11  11      211.48      198.16     44.72 o 
   2  11  11       24.64       54.61     55.92 o 
   3  11  11      159.57      145.84     58.89 o 
 -12   0  12       35.95       48.65     38.17 o 
 -10   0  12       88.04      166.90     33.00 o 
  -8   0  12     2999.52     3066.97     63.36 o 
  -6   0  12      995.65     1181.90     32.78 o 
  -4   0  12     1315.32     1240.65    136.32 o 
  -2   0  12       92.78       81.30     10.24 o 
   0   0  12    10815.32    10645.30    140.33 o 
   2   0  12     8051.23     8018.97    107.79 o 
   4   0  12       87.40       94.25     13.31 o 
   6   0  12      377.58      318.94     29.56 o 
   8   0  12      187.10      251.36     30.19 o 
  10   0  12       44.88       83.53     36.91 o 
  12   0  12        1.73       13.92     37.07 o 
 -12   1  12      203.97      214.48     29.09 o 
 -11   1  12      219.28      311.88     25.66 o 
 -10   1  12      264.97      245.99     24.54 o 
  -9   1  12       28.62       51.53     13.70 o 
  -8   1  12       26.47       58.60     12.75 o 
  -7   1  12      291.82      338.29     14.55 o 
  -6   1  12     3505.14     3298.07     45.47 o 
  -5   1  12     1189.26     1200.84     21.81 o 
  -4   1  12     1164.97     1167.13     20.63 o 
  -3   1  12    10702.21    10367.27    121.94 o 
  -2   1  12      861.58      862.82     13.71 o 
  -1   1  12     1105.35     1110.26     15.98 o 
   0   1  12     3869.95     3513.50    101.84 o 
   1   1  12     2202.10     2087.08     29.75 o 
   2   1  12     1881.22     1925.68     27.87 o 
   3   1  12     4829.93     5196.43     56.69 o 
   4   1  12      339.11      305.02     10.79 o 
   5   1  12      497.27      529.40     15.92 o 
   6   1  12      310.10      344.07     21.34 o 
   7   1  12       11.56        4.58     17.55 o 
   8   1  12     1053.52     1088.30     34.28 o 
   9   1  12        5.50      -11.44     22.34 o 
  10   1  12      456.70      427.40     30.36 o 
  11   1  12      129.52       62.92     27.82 o 
  12   1  12       73.85       87.88     28.87 o 
 -12   2  12        0.21       -5.28     44.58 o 
 -11   2  12       97.06       52.73     52.40 o 
 -10   2  12        5.26        1.64     17.57 o 
  -9   2  12      499.76      624.60     20.46 o 
  -8   2  12      216.24      305.97     15.83 o 
  -7   2  12      465.67      570.56     18.39 o 
  -6   2  12      805.24      759.29     19.02 o 
  -5   2  12     2600.20     2668.23     38.02 o 
  -4   2  12       89.14      118.31      9.42 o 
  -3   2  12     2296.16     2378.41     33.21 o 
  -2   2  12     1300.51     1421.40     27.61 o 
  -1   2  12     2338.23     2244.60     26.80 o 
   0   2  12     2472.48     2511.24     34.25 o 
   1   2  12     1366.89     1495.79     38.81 o 
   2   2  12     1152.55     1164.51     42.05 o 
   3   2  12     2994.45     3053.38     36.53 o 
   4   2  12      604.81      580.60     14.76 o 
   5   2  12      113.01      112.82      9.83 o 
   6   2  12      418.39      529.01     26.05 o 
   7   2  12      197.53      246.71     17.03 o 
   8   2  12       53.90       57.87     20.71 o 
   9   2  12       39.93       33.30     22.40 o 
  10   2  12        8.36       48.65     22.89 o 
  11   2  12        6.32      -13.27     39.81 o 
 -12   3  12       35.84       83.27     40.20 o 
 -11   3  12       47.59      138.91     25.53 o 
 -10   3  12      248.38      240.54     24.18 o 
  -9   3  12      560.26      438.98     28.26 o 
  -8   3  12      146.90      160.49     14.57 o 
  -7   3  12     1218.72     1304.53     26.16 o 
  -6   3  12     1376.79     1258.14     24.96 o 
  -5   3  12      410.82      340.55     13.50 o 
  -4   3  12      471.64      481.88     27.42 o 
  -3   3  12     5159.86     5107.05     64.32 o 
  -2   3  12      241.50      209.72      9.71 o 
  -1   3  12      231.06      208.49      9.79 o 
   0   3  12      502.30      471.83     14.97 o 
   1   3  12     2452.08     2439.45     34.66 o 
   2   3  12      128.65      140.77     10.68 o 
   3   3  12       55.30      109.01     12.23 o 
   4   3  12      584.79      548.78     14.98 o 
   5   3  12     2679.74     2596.78     33.71 o 
   6   3  12      178.11      189.69     15.09 o 
   7   3  12       29.91       59.16     16.45 o 
   8   3  12      290.98      320.06     20.69 o 
   9   3  12      867.54      901.77     34.62 o 
  10   3  12        1.46      -21.94     25.86 o 
  11   3  12       26.10       11.79     26.52 o 
 -12   4  12       82.06       45.05     28.85 o 
 -11   4  12       84.64       29.03     23.55 o 
 -10   4  12        2.68       12.68     19.36 o 
  -9   4  12      458.30      474.80     23.29 o 
  -8   4  12       24.47       44.60     14.30 o 
  -7   4  12        3.40      -17.05     19.71 o 
  -6   4  12      548.21      620.25     20.08 o 
  -5   4  12       79.28      112.56     16.67 o 
  -4   4  12      206.27      183.00     11.06 o 
  -3   4  12        9.35       47.20     29.43 o 
  -2   4  12       91.97       68.67     13.05 o 
  -1   4  12      463.33      439.94     30.99 o 
   0   4  12      374.17      356.28     12.75 o 
   1   4  12      114.96      108.79     13.66 o 
   2   4  12     4163.08     3982.96     52.63 o 
   3   4  12      370.24      381.88     14.71 o 
   4   4  12      832.65      826.54     20.81 o 
   5   4  12       19.31       32.18     12.65 o 
   6   4  12      278.54      294.93     16.35 o 
   7   4  12     1865.27     1756.82     39.28 o 
   8   4  12      545.97      508.75     23.17 o 
   9   4  12       51.03       43.75     21.14 o 
  10   4  12      467.70      469.05     26.97 o 
  11   4  12      315.43      298.14     39.18 o 
 -11   5  12       75.41       33.93     25.30 o 
 -10   5  12       40.36       27.41     23.63 o 
  -9   5  12       51.56       39.46     17.90 o 
  -8   5  12       11.10       18.43     15.27 o 
  -7   5  12      369.29      474.67     18.85 o 
  -6   5  12      276.63      240.35     15.49 o 
  -5   5  12       46.93       48.31     11.40 o 
  -4   5  12      718.19      807.65     21.70 o 
  -3   5  12      933.59      783.24     27.99 o 
  -2   5  12      542.23      547.50     26.85 o 
  -1   5  12      323.77      295.36     17.60 o 
   0   5  12     2931.51     2794.36     40.88 o 
   1   5  12      262.11      282.36     14.48 o 
   2   5  12     2157.86     2061.65     33.31 o 
   3   5  12        2.04      -13.16     11.94 o 
   4   5  12     2445.48     2500.80     39.96 o 
   5   5  12      361.84      356.39     21.93 o 
   6   5  12      404.45      470.45     20.32 o 
   7   5  12      321.95      328.61     29.46 o 
   8   5  12      325.08      371.11     25.39 o 
   9   5  12       11.48        5.40     26.41 o 
  10   5  12      351.32      332.26     32.56 o 
 -10   6  12       12.41      -35.04     23.36 o 
  -9   6  12       54.15       11.25     24.67 o 
  -8   6  12       15.58       -2.52     18.84 o 
  -7   6  12      109.11       51.31     18.25 o 
  -6   6  12      303.41      339.31     28.85 o 
  -5   6  12      513.23      543.61     20.43 o 
  -4   6  12      781.79      771.57     26.66 o 
  -3   6  12      258.19      247.19     18.97 o 
  -2   6  12      117.36      138.23     21.45 o 
  -1   6  12      845.80      853.38     26.94 o 
   0   6  12     2501.44     2456.68     93.84 o 
   1   6  12      886.98      829.12     28.82 o 
   2   6  12      391.56      360.65     48.02 o 
   3   6  12      948.84      934.91     39.60 o 
   4   6  12      954.95      894.86     31.38 o 
   5   6  12       54.74       59.98     20.40 o 
   6   6  12       72.52       82.17     21.49 o 
   7   6  12      595.46      689.04     25.02 o 
   8   6  12        2.02       -3.31     21.30 o 
   9   6  12       10.47        1.48     27.67 o 
  10   6  12       28.93       49.63     25.61 o 
 -10   7  12       26.89      -16.96     46.22 o 
  -9   7  12        1.07      -14.23     39.89 o 
  -8   7  12        8.00        8.01     18.09 o 
  -7   7  12      285.31      292.09     24.32 o 
  -6   7  12      375.01      367.01     30.18 o 
  -5   7  12       58.26       49.20     29.80 o 
  -4   7  12       39.00       31.56     25.43 o 
  -3   7  12      809.73      825.33     38.14 o 
  -2   7  12      305.36      369.78     51.62 o 
  -1   7  12       14.38       23.35     24.10 o 
   0   7  12      568.46      555.15     33.82 o 
   1   7  12      409.77      441.93     52.56 o 
   2   7  12       90.89      100.26     34.49 o 
   3   7  12       12.91       64.02     28.78 o 
   4   7  12      622.30      612.86     39.10 o 
   5   7  12      738.53      700.13     43.24 o 
   6   7  12        0.41       22.03     33.08 o 
   7   7  12        2.92       -0.34     20.45 o 
   8   7  12      104.94      123.84     26.46 o 
   9   7  12      385.21      406.51     30.03 o 
  -9   8  12       95.81       68.20     46.77 o 
  -8   8  12       18.56        2.03     43.02 o 
  -7   8  12        1.81      -19.03     30.39 o 
  -6   8  12      129.57      138.72     53.26 o 
  -5   8  12      255.65      285.42     31.87 o 
  -4   8  12        8.48       20.87     26.58 o 
  -3   8  12      364.17      388.57     34.34 o 
  -2   8  12      248.47      252.09     32.02 o 
  -1   8  12      486.15      431.63     36.00 o 
   0   8  12      177.52      126.33     32.57 o 
   1   8  12       28.79       62.30     30.88 o 
   2   8  12      583.28      540.22     98.07 o 
   3   8  12      549.10      465.43     64.84 o 
   4   8  12       63.20      146.16     37.78 o 
   5   8  12        4.16       11.92     37.41 o 
   6   8  12      125.61      105.68     39.70 o 
   7   8  12       28.64       36.47     37.07 o 
   8   8  12       11.78       25.84     38.64 o 
  -7   9  12        6.58      -32.88     31.36 o 
  -6   9  12      126.21       97.88     34.94 o 
  -5   9  12        1.81      -42.38     28.25 o 
  -4   9  12      143.61      171.35     62.72 o 
  -3   9  12        0.24        8.10     30.60 o 
  -2   9  12      184.33      201.58     34.72 o 
  -1   9  12       44.72       63.27     46.38 o 
   0   9  12      172.84      125.76     39.81 o 
   1   9  12       38.20       34.70     51.15 o 
   2   9  12      561.45      642.64     47.35 o 
   3   9  12       47.33       15.67     36.21 o 
   4   9  12       29.81       51.75     40.90 o 
   5   9  12        2.65      -23.79     36.83 o 
   6   9  12       27.31       65.29     44.69 o 
   7   9  12        2.84       13.70     59.20 o 
  -6  10  12       30.67       -1.21     34.99 o 
  -5  10  12       30.21       21.93     33.52 o 
  -4  10  12      206.28      132.94     36.99 o 
  -3  10  12        0.74       12.81     34.89 o 
  -2  10  12       11.81       49.00     37.10 o 
  -1  10  12       11.80        2.65     35.66 o 
   0  10  12      245.34      233.88     40.08 o 
   1  10  12       10.84        1.60     46.61 o 
   2  10  12       21.94      -21.10     37.06 o 
   3  10  12       14.01        7.16     41.09 o 
   4  10  12      118.34      142.21     44.33 o 
   5  10  12        3.29       41.19     59.67 o 
  -3  11  12      109.21      110.28     41.92 o 
  -2  11  12        2.99      -36.33     38.14 o 
  -1  11  12        0.34      -39.32     39.44 o 
   0  11  12       25.45      -45.76     39.66 o 
   1  11  12       77.76       52.06     46.29 o 
   2  11  12        8.45        9.19     42.27 o 
 -11   0  13        9.87       15.95     33.63 o 
  -9   0  13       46.51       34.04     25.34 o 
  -7   0  13        8.03        3.26     14.47 o 
  -5   0  13      268.25      277.91     17.99 o 
  -3   0  13       88.76       72.16     11.14 o 
  -1   0  13        4.31       22.92      8.28 o 
   1   0  13       13.82       10.59     11.95 o 
   3   0  13        5.37        2.90     24.87 o 
   5   0  13        0.50       -5.21     13.87 o 
   7   0  13      194.56      204.75     31.13 o 
   9   0  13       44.43       27.06     33.32 o 
  11   0  13      146.16      151.73     38.01 o 
 -12   1  13       17.44       24.08     26.33 o 
 -11   1  13        0.50       -2.52     23.32 o 
 -10   1  13        9.57       12.61     21.74 o 
  -9   1  13        3.47       15.80     13.84 o 
  -8   1  13      269.08      297.96     15.33 o 
  -7   1  13      120.92       99.88     11.64 o 
  -6   1  13        1.64       -8.41      9.80 o 
  -5   1  13       11.70       26.47      9.51 o 
  -4   1  13        0.16       -6.30      8.19 o 
  -3   1  13        6.28        5.43      7.79 o 
  -2   1  13      248.62      256.06      7.41 o 
  -1   1  13        0.02       -9.80      7.41 o 
   0   1  13      157.15      147.92      9.36 o 
   1   1  13       51.33       35.50      8.49 o 
   2   1  13       35.10       32.72      7.97 o 
   3   1  13        2.05        7.55      8.87 o 
   4   1  13      371.35      374.77     13.03 o 
   5   1  13       50.58       55.37     10.42 o 
   6   1  13       13.67       18.53     16.45 o 
   7   1  13        7.90       12.14     20.02 o 
   8   1  13       32.33       54.58     21.18 o 
   9   1  13        5.91      -12.19     20.68 o 
  10   1  13       11.28       52.90     24.81 o 
  11   1  13        3.56       25.65     34.18 o 
 -12   2  13        2.00       14.38     24.21 o 
 -11   2  13        7.95       -7.13     22.61 o 
 -10   2  13        2.28       13.85     17.97 o 
  -9   2  13        1.20      -11.53     14.34 o 
  -8   2  13        0.77       24.37     13.23 o 
  -7   2  13        3.39       25.16     11.71 o 
  -6   2  13       67.49       73.82     11.29 o 
  -5   2  13      254.60      272.37     12.61 o 
  -4   2  13        7.34        1.27      9.50 o 
  -3   2  13       13.11        1.55      8.00 o 
  -2   2  13       46.98       44.92      7.43 o 
  -1   2  13      774.66      734.26     16.21 o 
   0   2  13        0.35       -3.98     12.03 o 
   1   2  13        3.17       12.29      9.37 o 
   2   2  13       47.65       57.95     11.76 o 
   3   2  13       14.71        5.95      9.40 o 
   4   2  13        2.13        1.89     11.56 o 
   5   2  13        5.21       18.14      9.65 o 
   6   2  13       69.32       58.89     15.08 o 
   7   2  13       30.71       27.61     20.41 o 
   8   2  13       73.72       81.37     21.58 o 
   9   2  13       10.08       -5.93     41.53 o 
  10   2  13       26.97       53.28     24.22 o 
  11   2  13       28.62        6.56     26.90 o 
 -12   3  13        8.83        5.02     28.25 o 
 -11   3  13        9.59        7.15     23.83 o 
 -10   3  13        2.07       17.77     17.95 o 
  -9   3  13        6.98        1.45     14.86 o 
  -8   3  13      223.23      227.86     15.88 o 
  -7   3  13      175.41      188.06     14.83 o 
  -6   3  13        7.98        7.66     12.03 o 
  -5   3  13       12.40        7.59     10.73 o 
  -4   3  13       67.45       79.11      9.91 o 
  -3   3  13      589.40      599.48     19.78 o 
  -2   3  13      100.96       79.18     12.20 o 
  -1   3  13      450.78      468.38     21.81 o 
   0   3  13        7.16       -0.59     12.89 o 
   1   3  13      170.26      155.97     11.05 o 
   2   3  13      130.94      150.45     14.00 o 
   3   3  13        1.50        7.67     10.61 o 
   4   3  13       34.89       24.32     10.07 o 
   5   3  13       61.90       50.67     12.59 o 
   6   3  13        9.14       -0.43     12.91 o 
   7   3  13        0.94        9.69     29.95 o 
   8   3  13        0.16       25.26     21.59 o 
   9   3  13        0.35       -5.64     23.76 o 
  10   3  13       20.80       -8.14     27.18 o 
  11   3  13        0.14       51.21     27.91 o 
 -11   4  13        0.58       -7.87     25.98 o 
 -10   4  13       81.29      133.10     24.11 o 
  -9   4  13        2.22      -14.99     16.92 o 
  -8   4  13       22.53       28.04     13.98 o 
  -7   4  13      209.83      223.03     15.71 o 
  -6   4  13      128.06      159.14     13.57 o 
  -5   4  13       36.21       45.13     11.26 o 
  -4   4  13       45.34       42.84     13.35 o 
  -3   4  13      106.23      121.82     14.53 o 
  -2   4  13       27.48       29.42     13.04 o 
  -1   4  13      113.51      141.14     14.70 o 
   0   4  13      122.70      120.01     11.47 o 
   1   4  13       39.31       56.05     14.88 o 
   2   4  13      151.99      146.96     12.22 o 
   3   4  13      190.73      179.37     13.42 o 
   4   4  13        7.79        7.09     12.20 o 
   5   4  13       95.06      133.41     14.63 o 
   6   4  13        1.48        2.03     14.68 o 
   7   4  13       50.32       50.07     22.74 o 
   8   4  13        8.33      -14.54     19.00 o 
   9   4  13        0.34       -4.05     22.23 o 
  10   4  13        9.35       33.74     26.71 o 
 -11   5  13        5.43      -17.38     44.66 o 
 -10   5  13       13.24       20.90     25.52 o 
  -9   5  13       65.89       79.24     23.87 o 
  -8   5  13       58.83       33.77     20.89 o 
  -7   5  13      232.24      316.02     26.35 o 
  -6   5  13       74.09       60.87     13.83 o 
  -5   5  13       34.15       25.37     15.75 o 
  -4   5  13      337.18      335.88     19.93 o 
  -3   5  13      285.06      305.25     18.97 o 
  -2   5  13        1.60       -9.81     14.12 o 
  -1   5  13       84.48       92.38     16.24 o 
   0   5  13      975.26      921.18     53.30 o 
   1   5  13      250.23      263.92     14.72 o 
   2   5  13      128.40      121.63     13.53 o 
   3   5  13       16.20       18.30     17.68 o 
   4   5  13      190.19      179.16     15.24 o 
   5   5  13        0.17       25.18     17.46 o 
   6   5  13        1.42        5.90     15.14 o 
   7   5  13       11.18       -2.42     19.87 o 
   8   5  13      110.05       83.15     21.10 o 
   9   5  13       76.45       75.96     23.82 o 
  10   5  13        9.68        7.70     29.75 o 
 -10   6  13        2.02       -5.86     43.48 o 
  -9   6  13       12.18        3.09     25.03 o 
  -8   6  13        0.29      -16.01     19.36 o 
  -7   6  13        8.18       22.00     19.53 o 
  -6   6  13       48.88       30.92     20.01 o 
  -5   6  13      224.69      191.65     26.68 o 
  -4   6  13        7.57       -6.40     17.25 o 
  -3   6  13      171.87      220.63     28.63 o 
  -2   6  13       21.73       12.49     16.42 o 
  -1   6  13      416.07      385.46     22.22 o 
   0   6  13        0.09       -7.92     15.72 o 
   1   6  13      711.61      718.67     42.23 o 
   2   6  13      900.55      868.71     24.17 o 
   3   6  13       49.95       38.68     19.73 o 
   4   6  13        8.37      -13.64     19.27 o 
   5   6  13       32.32       39.58     20.55 o 
   6   6  13      148.87      174.92     23.21 o 
   7   6  13       57.60       62.83     18.97 o 
   8   6  13       19.72       22.80     24.08 o 
   9   6  13       43.65        0.60     24.17 o 
  -9   7  13       11.16       28.43     25.27 o 
  -8   7  13       14.41      -31.53     26.24 o 
  -7   7  13       57.64       73.64     27.77 o 
  -6   7  13       69.03       46.69     25.63 o 
  -5   7  13        2.60        5.44     24.71 o 
  -4   7  13       75.23       88.10     24.77 o 
  -3   7  13      148.81      167.24     26.47 o 
  -2   7  13       47.54       32.09     23.86 o 
  -1   7  13      561.02      483.18     70.23 o 
   0   7  13      110.66      143.02     36.29 o 
   1   7  13      205.53      121.30     29.23 o 
   2   7  13       52.91       63.96     29.40 o 
   3   7  13      195.81      211.14     33.01 o 
   4   7  13      179.22      163.68     35.46 o 
   5   7  13      341.53      282.83     37.59 o 
   6   7  13        1.37       -6.47     25.36 o 
   7   7  13       72.42       40.34     21.23 o 
   8   7  13        0.01       19.69     24.19 o 
  -8   8  13        5.66       14.23     44.42 o 
  -7   8  13        2.75      -40.01     34.80 o 
  -6   8  13      158.77      164.97     32.83 o 
  -5   8  13      196.11      204.02     49.12 o 
  -4   8  13       72.61       63.68     29.13 o 
  -3   8  13       63.62      102.17     51.85 o 
  -2   8  13      224.65      218.27     33.20 o 
  -1   8  13       69.86       48.95     29.33 o 
   0   8  13        2.33      -11.57     29.95 o 
   1   8  13      241.29      233.02     63.04 o 
   2   8  13       80.45       84.61     33.83 o 
   3   8  13       91.47       66.06     34.56 o 
   4   8  13       11.60        0.43     57.56 o 
   5   8  13      217.65      249.49     41.93 o 
   6   8  13      188.15      194.43     67.89 o 
   7   8  13        4.89       -0.40     39.21 o 
  -7   9  13        0.24      -16.53     35.05 o 
  -6   9  13        0.20        1.63     30.92 o 
  -5   9  13        0.81       17.17     31.40 o 
  -4   9  13       26.07       25.88     47.63 o 
  -3   9  13        8.88       15.37     30.10 o 
  -2   9  13        1.72      -50.33     33.55 o 
  -1   9  13        9.12      -49.93     33.28 o 
   0   9  13      305.43      384.61     64.68 o 
   1   9  13        1.09        2.35     36.61 o 
   2   9  13        1.45        5.41     37.54 o 
   3   9  13       29.76       42.06     38.49 o 
   4   9  13      196.20      176.67     44.04 o 
   5   9  13        0.59      -33.97     44.58 o 
   6   9  13       32.17      108.03     42.77 o 
  -5  10  13       33.09       67.82     35.98 o 
  -4  10  13       16.38        3.56     37.72 o 
  -3  10  13       99.38       83.34     36.84 o 
  -2  10  13       98.67       92.84     39.67 o 
  -1  10  13        1.22        7.92     36.87 o 
   0  10  13       45.30      -16.89     37.62 o 
   1  10  13      109.14      146.13     41.16 o 
   2  10  13       30.52       19.84     41.62 o 
   3  10  13       18.02        4.25     40.49 o 
   4  10  13        5.36      -12.17     45.91 o 
 -12   0  14      102.46       29.88     37.38 o 
 -10   0  14        2.87      -14.55     28.78 o 
  -8   0  14      632.79      441.54     27.37 o 
  -6   0  14      349.86      337.22     39.18 o 
  -4   0  14     1285.92     1377.37     34.22 o 
  -2   0  14      526.41      525.97     19.47 o 
   0   0  14     6062.73     5975.58    173.00 o 
   2   0  14      239.47      278.28     17.19 o 
   4   0  14     6496.79     6621.48    123.73 o 
   6   0  14      130.51      107.30     28.31 o 
   8   0  14       17.02       76.65     33.16 o 
  10   0  14       46.54       57.09     39.10 o 
 -12   1  14        2.49        3.53     26.81 o 
 -11   1  14       14.06       -2.29     23.72 o 
 -10   1  14       16.03       37.61     17.75 o 
  -9   1  14     1040.89     1095.77     26.59 o 
  -8   1  14       14.36       24.56     15.67 o 
  -7   1  14       17.54       -1.17     11.66 o 
  -6   1  14      266.90      382.18     14.75 o 
  -5   1  14      199.20      210.60     13.84 o 
  -4   1  14     1188.02     1190.78     21.93 o 
  -3   1  14       42.74       20.16      8.28 o 
  -2   1  14     2842.37     2726.69     37.22 o 
  -1   1  14      235.61      240.78     11.66 o 
   0   1  14     1430.51     1480.65     24.17 o 
   1   1  14      123.45      141.20     10.14 o 
   2   1  14     1547.70     1472.04     24.13 o 
   3   1  14     1202.83     1096.12     21.41 o 
   4   1  14      969.89      919.65     21.41 o 
   5   1  14        3.52        8.03     10.77 o 
   6   1  14      791.67      838.74     32.60 o 
   7   1  14     1519.88     1480.63     39.48 o 
   8   1  14       30.07       24.56     20.74 o 
   9   1  14        0.67       -0.11     23.41 o 
  10   1  14      263.70      281.49     27.65 o 
  11   1  14      261.96      317.40     30.91 o 
 -12   2  14        0.95      -36.75     24.50 o 
 -11   2  14       54.21      125.88     37.31 o 
 -10   2  14       70.93       80.21     25.08 o 
  -9   2  14        4.45       -2.51     14.37 o 
  -8   2  14      457.41      491.08     18.80 o 
  -7   2  14     1176.38     1245.15     26.61 o 
  -6   2  14      589.28      622.96     19.06 o 
  -5   2  14        8.17       28.18     10.19 o 
  -4   2  14       37.10       43.87      9.48 o 
  -3   2  14      513.28      536.52     15.76 o 
  -2   2  14      446.48      396.29     58.71 o 
  -1   2  14      793.90      857.14     30.55 o 
   0   2  14      234.35      230.18     11.09 o 
   1   2  14     1114.87      995.23     21.72 o 
   2   2  14      188.46      178.12     11.64 o 
   3   2  14        0.79      -15.19     10.90 o 
   4   2  14       33.71       13.79     14.00 o 
   5   2  14     1550.63     1549.66     27.04 o 
   6   2  14       35.32       50.22     18.73 o 
   7   2  14       84.97       58.42     21.79 o 
   8   2  14       41.03       59.94     22.22 o 
   9   2  14      351.07      315.35     27.32 o 
  10   2  14       17.19       33.31     34.18 o 
  11   2  14       14.78       79.19     30.30 o 
 -11   3  14        0.14       -9.92     24.83 o 
 -10   3  14       15.55       33.39     18.58 o 
  -9   3  14      589.79      733.59     24.39 o 
  -8   3  14        6.64       28.99     15.01 o 
  -7   3  14      731.10      604.09     19.52 o 
  -6   3  14       27.16       67.54     15.40 o 
  -5   3  14     1180.30     1313.59     27.61 o 
  -4   3  14       93.30       95.44     13.72 o 
  -3   3  14      123.88      134.35     16.11 o 
  -2   3  14     3619.23     3358.97     53.92 o 
  -1   3  14     3333.93     3222.98     52.62 o 
   0   3  14      770.99      711.16     18.25 o 
   1   3  14      374.13      334.31     13.53 o 
   2   3  14     1606.11     1557.12     31.37 o 
   3   3  14      659.45      703.69     19.55 o 
   4   3  14       53.51       52.59     10.87 o 
   5   3  14      314.43      274.56     17.07 o 
   6   3  14      942.36      977.50     49.69 o 
   7   3  14      242.99      288.93     24.19 o 
   8   3  14       38.61       72.52     36.68 o 
   9   3  14        3.94       20.51     23.15 o 
  10   3  14        1.15       18.62     28.31 o 
 -11   4  14       21.95        5.55     24.49 o 
 -10   4  14       80.97       91.55     20.27 o 
  -9   4  14       15.41        6.27     15.92 o 
  -8   4  14        1.64       27.67     14.92 o 
  -7   4  14       60.77       46.32     14.02 o 
  -6   4  14        7.43       13.02     20.40 o 
  -5   4  14       84.27       72.09     14.34 o 
  -4   4  14     1041.89     1056.07     28.22 o 
  -3   4  14      154.31      117.85     16.31 o 
  -2   4  14      557.67      553.17     23.58 o 
  -1   4  14      730.88      728.99     31.03 o 
   0   4  14       92.94       98.21     16.49 o 
   1   4  14     1152.39     1143.67     30.10 o 
   2   4  14      902.72      883.61     21.70 o 
   3   4  14      320.37      327.00     15.49 o 
   4   4  14      790.81      744.97     24.11 o 
   5   4  14      134.84      142.56     19.71 o 
   6   4  14      100.99       72.46     15.18 o 
   7   4  14        3.54       20.65     21.51 o 
   8   4  14      132.53      213.64     27.11 o 
   9   4  14       23.42       -7.23     23.38 o 
  10   4  14        5.20       34.27     29.64 o 
 -10   5  14      239.68      306.05     24.72 o 
  -9   5  14      148.67      180.75     25.01 o 
  -8   5  14      265.52      241.97     18.63 o 
  -7   5  14        7.31      -24.14     17.87 o 
  -6   5  14      256.17      321.18     18.07 o 
  -5   5  14      132.45      156.36     19.42 o 
  -4   5  14     1122.92      962.34     31.25 o 
  -3   5  14      156.70      121.97     17.32 o 
  -2   5  14     1076.36     1073.41     31.43 o 
  -1   5  14      745.51      727.42     26.44 o 
   0   5  14      729.28      684.30     24.72 o 
   1   5  14       39.17       33.89     16.94 o 
   2   5  14       56.68       64.23     13.31 o 
   3   5  14       41.62       33.08     14.07 o 
   4   5  14       66.06       75.35     25.09 o 
   5   5  14       51.68       43.40     18.71 o 
   6   5  14      207.35      187.09     18.53 o 
   7   5  14       32.62       37.54     20.16 o 
   8   5  14       45.61       62.39     25.54 o 
   9   5  14       23.31       61.99     36.13 o 
 -10   6  14      254.82      189.11     39.42 o 
  -9   6  14       95.31       50.68     30.35 o 
  -8   6  14        0.23        2.84     21.53 o 
  -7   6  14      256.17      336.54     45.85 o 
  -6   6  14      318.42      298.74     23.23 o 
  -5   6  14      104.42       82.66     19.99 o 
  -4   6  14      107.90      162.91     39.84 o 
  -3   6  14      826.89      819.34     28.69 o 
  -2   6  14      682.29      565.50     23.85 o 
  -1   6  14      103.53      110.94     18.67 o 
   0   6  14       69.49       87.88     17.62 o 
   1   6  14     1028.37      964.82     51.73 o 
   2   6  14       35.71       45.73     16.15 o 
   3   6  14      122.91      132.35     16.75 o 
   4   6  14      146.72      201.95     21.65 o 
   5   6  14       23.57       33.46     22.20 o 
   6   6  14      224.91      250.68     36.30 o 
   7   6  14       26.81      -16.77     22.39 o 
   8   6  14       58.45       75.10     23.73 o 
   9   6  14       34.38       37.30     27.30 o 
  -9   7  14       72.21       71.84     26.39 o 
  -8   7  14        1.80      -43.86     29.24 o 
  -7   7  14        3.72       58.50     30.17 o 
  -6   7  14       79.31       10.81     27.06 o 
  -5   7  14       20.40        2.65     26.35 o 
  -4   7  14        0.30       24.75     19.72 o 
  -3   7  14       43.44       21.03     19.48 o 
  -2   7  14       65.77       56.32     20.24 o 
  -1   7  14      918.01      819.50     30.56 o 
   0   7  14       13.07       -2.16     26.86 o 
   1   7  14       79.20       53.78     28.34 o 
   2   7  14        3.78      -27.85     28.75 o 
   3   7  14      905.45      857.56     44.34 o 
   4   7  14       10.58       -2.38     33.23 o 
   5   7  14       44.81       72.32     25.89 o 
   6   7  14       76.79       85.99     27.09 o 
   7   7  14       17.59       28.71     22.83 o 
   8   7  14       79.21       87.82     27.67 o 
  -8   8  14       16.19       -3.87     33.65 o 
  -7   8  14       30.66       16.10     32.71 o 
  -6   8  14      107.87       51.81     48.18 o 
  -5   8  14        0.23      -28.64     32.54 o 
  -4   8  14      150.94      116.07     29.16 o 
  -3   8  14      319.68      247.58     34.12 o 
  -2   8  14       21.81       17.01     30.36 o 
  -1   8  14        6.81      -13.59     29.41 o 
   0   8  14        6.08       -2.70     29.57 o 
   1   8  14      175.39      179.72     35.04 o 
   2   8  14       21.14      -31.39     49.51 o 
   3   8  14        0.68       16.08     33.71 o 
   4   8  14        5.05       -1.72     37.29 o 
   5   8  14      283.95      289.49     47.47 o 
   6   8  14       42.24       76.91     55.29 o 
   7   8  14        2.93       -5.64     39.91 o 
  -6   9  14       23.46       16.68     66.40 o 
  -5   9  14        5.98      -48.12     94.40 o 
  -4   9  14        2.37        5.28     58.81 o 
  -3   9  14        0.74       11.43     34.90 o 
  -2   9  14       39.90       44.63     47.00 o 
  -1   9  14        0.25      -24.07     33.07 o 
   0   9  14       33.35      -25.54     34.83 o 
   1   9  14        0.44      -10.90     36.03 o 
   2   9  14      229.06      303.48     41.42 o 
   3   9  14        3.88       -6.99     38.02 o 
   4   9  14       39.23      123.82     80.09 o 
   5   9  14        7.34       13.69     43.78 o 
  -4  10  14       69.18       92.94     36.57 o 
  -3  10  14       33.12       27.87     34.96 o 
  -2  10  14       40.73       77.75     40.30 o 
  -1  10  14        7.20       41.90     38.03 o 
   0  10  14       32.19       73.19     40.55 o 
   1  10  14       26.22       36.69     40.98 o 
   2  10  14       89.38       46.12     94.56 o 
   3  10  14       29.77       29.35     46.43 o 
 -11   0  15        4.68        7.51     33.63 o 
  -9   0  15       41.74       42.02     21.49 o 
  -7   0  15       58.69       57.87     18.07 o 
  -5   0  15        6.80        8.78     14.03 o 
  -3   0  15       49.40       42.62     12.34 o 
  -1   0  15        4.28       22.07     12.18 o 
   1   0  15        1.61       13.98     14.01 o 
   3   0  15      413.97      387.36     19.53 o 
   5   0  15        0.37       12.95     16.82 o 
   7   0  15       58.67       39.26     31.44 o 
   9   0  15        2.37       31.44     33.47 o 
 -11   1  15        1.15       11.19     24.38 o 
 -10   1  15       16.09        4.36     18.31 o 
  -9   1  15        3.80        6.12     14.88 o 
  -8   1  15       16.99       11.24     12.85 o 
  -7   1  15        0.05        3.60     12.60 o 
  -6   1  15       44.21       37.01     12.00 o 
  -5   1  15       29.98       16.08     10.21 o 
  -4   1  15      112.54      113.50     11.29 o 
  -3   1  15        5.60        1.11     10.96 o 
  -2   1  15       43.70       60.68     11.84 o 
  -1   1  15        5.77       18.42     15.36 o 
   0   1  15      170.95      178.83     23.02 o 
   1   1  15        5.89        5.64      9.52 o 
   2   1  15       19.08       14.96     10.35 o 
   3   1  15        7.44        1.12     10.78 o 
   4   1  15        4.94       -7.23     11.15 o 
   5   1  15        1.37       -6.51     11.27 o 
   6   1  15       73.29       80.70     21.12 o 
   7   1  15        4.26        9.87     20.64 o 
   8   1  15       42.15       24.96     29.56 o 
   9   1  15        7.20       23.63     24.27 o 
  10   1  15       29.57       -0.32     27.37 o 
 -11   2  15        0.17      -35.39     23.59 o 
 -10   2  15        0.05       -7.52     18.86 o 
  -9   2  15        6.14        0.44     15.37 o 
  -8   2  15       79.03       85.57     14.74 o 
  -7   2  15        1.55       17.42     12.87 o 
  -6   2  15        2.08        5.24     11.22 o 
  -5   2  15       49.42       53.63     11.04 o 
  -4   2  15       46.73       46.37     12.65 o 
  -3   2  15       17.59       14.02     11.93 o 
  -2   2  15      189.36      191.14     14.57 o 
  -1   2  15       98.26       88.48     19.12 o 
   0   2  15        0.56        5.33      9.57 o 
   1   2  15      100.47       83.11     12.49 o 
   2   2  15      155.06      155.70     12.00 o 
   3   2  15      177.99      166.62     12.38 o 
   4   2  15       17.39       21.20     11.72 o 
   5   2  15       82.80       72.44     15.15 o 
   6   2  15       22.00       44.45     20.90 o 
   7   2  15        7.03       -5.01     20.73 o 
   8   2  15       29.16       17.08     25.42 o 
   9   2  15       28.16       58.12     25.30 o 
  10   2  15        6.97        9.17     28.42 o 
 -11   3  15        0.24      -29.23     25.09 o 
 -10   3  15        0.29       -5.82     18.97 o 
  -9   3  15      105.22      100.75     16.46 o 
  -8   3  15      156.55      198.91     17.24 o 
  -7   3  15       90.18      115.18     14.58 o 
  -6   3  15        0.56       12.34     14.33 o 
  -5   3  15        8.54       16.35     13.71 o 
  -4   3  15       21.68       40.78     11.57 o 
  -3   3  15       75.41      102.65     14.60 o 
  -2   3  15      119.05      102.23     16.17 o 
  -1   3  15        3.37        3.35     12.50 o 
   0   3  15       41.18       50.65     13.78 o 
   1   3  15      165.42      167.55     12.48 o 
   2   3  15      237.63      219.32     13.86 o 
   3   3  15       39.27       27.81     13.32 o 
   4   3  15        8.04        6.42     12.12 o 
   5   3  15       56.35       69.73     16.06 o 
   6   3  15       85.50       73.67     17.32 o 
   7   3  15      146.32      125.38     22.93 o 
   8   3  15       23.75       60.24     23.58 o 
   9   3  15       33.45       11.92     26.93 o 
  10   3  15        7.91       39.56     27.76 o 
 -10   4  15        4.87        1.04     18.80 o 
  -9   4  15       59.37       39.73     16.50 o 
  -8   4  15       70.13       57.81     17.89 o 
  -7   4  15       80.05       57.89     17.71 o 
  -6   4  15        0.19      -11.31     15.99 o 
  -5   4  15        1.54       -9.88     12.11 o 
  -4   4  15       61.64       75.16     16.30 o 
  -3   4  15       42.52       59.74     22.74 o 
  -2   4  15       10.66       22.24     15.01 o 
  -1   4  15        0.84      -10.83     14.24 o 
   0   4  15       15.47       15.58     14.22 o 
   1   4  15        0.40        1.77     11.72 o 
   2   4  15       69.12       60.60     12.92 o 
   3   4  15        0.19       -7.87     15.19 o 
   4   4  15      408.75      369.06     16.95 o 
   5   4  15        4.79       -0.13     16.03 o 
   6   4  15       10.14        6.34     17.31 o 
   7   4  15        8.55       -6.23     20.45 o 
   8   4  15       93.63      104.55     24.96 o 
   9   4  15       14.39       17.13     36.60 o 
 -10   5  15        3.26       37.40     26.85 o 
  -9   5  15        1.38       10.09     21.91 o 
  -8   5  15       33.46       16.92     18.44 o 
  -7   5  15        9.09       -3.72     18.72 o 
  -6   5  15       79.63       96.34     19.52 o 
  -5   5  15        1.46       -5.71     16.39 o 
  -4   5  15       16.09       -5.94     15.92 o 
  -3   5  15        2.02       11.69     16.06 o 
  -2   5  15       79.38       76.73     17.28 o 
  -1   5  15       70.93       60.13     16.99 o 
   0   5  15       17.41       30.16     16.17 o 
   1   5  15      363.08      360.73     21.04 o 
   2   5  15      167.58      163.62     15.42 o 
   3   5  15       29.63       40.25     15.42 o 
   4   5  15       65.79       98.17     15.82 o 
   5   5  15       41.58       34.44     15.41 o 
   6   5  15       41.16       30.56     18.84 o 
   7   5  15       11.80       10.88     24.75 o 
   8   5  15       41.85       43.95     25.94 o 
   9   5  15        0.05       37.49     29.20 o 
  -9   6  15        1.02       12.04     33.16 o 
  -8   6  15       13.94       -3.93     18.41 o 
  -7   6  15      101.64       95.28     23.37 o 
  -6   6  15       53.10       33.03     20.71 o 
  -5   6  15      143.99      178.51     20.96 o 
  -4   6  15      109.56      145.40     20.38 o 
  -3   6  15       87.86      113.90     24.78 o 
  -2   6  15       97.98      106.41     19.71 o 
  -1   6  15      107.06      126.74     19.07 o 
   0   6  15        5.18       -8.24     18.30 o 
   1   6  15        1.23       30.38     19.51 o 
   2   6  15      117.52      109.56     19.41 o 
   3   6  15        5.83       -2.59     20.82 o 
   4   6  15        2.66       29.49     16.26 o 
   5   6  15       38.30       21.08     22.42 o 
   6   6  15        0.29      -20.61     18.61 o 
   7   6  15        8.23       14.55     45.91 o 
   8   6  15        8.66       40.17     27.90 o 
  -8   7  15        0.33      -24.89     31.52 o 
  -7   7  15       29.78       -3.24     28.59 o 
  -6   7  15       13.59      -20.15     31.28 o 
  -5   7  15       72.88       17.31     23.64 o 
  -4   7  15       15.37       -6.38     20.14 o 
  -3   7  15        5.88      -24.58     18.77 o 
  -2   7  15       11.90       -3.60     19.74 o 
  -1   7  15      403.65      379.31     24.13 o 
   0   7  15      106.84       98.67     21.89 o 
   1   7  15       46.42       20.35     29.35 o 
   2   7  15       56.66       64.72     30.66 o 
   3   7  15      241.27      285.82     37.64 o 
   4   7  15      169.29      180.56     26.67 o 
   5   7  15       93.11      108.25     26.97 o 
   6   7  15        3.25       23.23     25.58 o 
   7   7  15       12.47       23.93     24.51 o 
  -7   8  15        5.45        8.61     33.51 o 
  -6   8  15        7.55      -44.22     29.48 o 
  -5   8  15       40.46       40.33     31.91 o 
  -4   8  15       99.79       94.73     30.87 o 
  -3   8  15      303.94      257.19     32.29 o 
  -2   8  15       42.95       49.20     31.89 o 
  -1   8  15      169.57      177.52     33.63 o 
   0   8  15        2.03        0.15     35.82 o 
   1   8  15       34.32       93.92     35.65 o 
   2   8  15        2.19      -47.95     33.64 o 
   3   8  15       72.26       22.52     33.40 o 
   4   8  15        1.53       -5.40     36.02 o 
   5   8  15        0.55        4.79     39.22 o 
   6   8  15        9.23       29.58     40.03 o 
  -5   9  15        0.10      -11.94     56.39 o 
  -4   9  15        1.59      -21.02     37.54 o 
  -3   9  15        0.13      -35.72     32.05 o 
  -2   9  15       68.71       70.14     34.12 o 
  -1   9  15        9.27      -12.55     72.03 o 
   0   9  15        1.33       27.27     33.93 o 
   1   9  15        0.24        2.92     37.57 o 
   2   9  15       93.71      119.45     37.52 o 
   3   9  15        0.15      -41.74     38.17 o 
   4   9  15        9.50       -8.49     42.81 o 
  -3  10  15       50.08       18.43     46.14 o 
  -2  10  15        0.13      -23.47     39.03 o 
  -1  10  15        3.17      -66.87     44.58 o 
   0  10  15      109.45      148.41     44.68 o 
   1  10  15       54.48       59.50     42.56 o 
   2  10  15       68.10       64.23     46.51 o 
 -10   0  16       48.16       98.36     25.05 o 
  -8   0  16      155.42      122.19     24.79 o 
  -6   0  16      414.39      533.07     26.81 o 
  -4   0  16     1461.53     1315.94     34.01 o 
  -2   0  16       38.22       51.46     26.43 o 
   0   0  16      410.06      405.61     20.56 o 
   2   0  16      374.42      429.18     53.96 o 
   4   0  16      329.49      341.80     22.29 o 
   6   0  16      228.41      329.57     35.51 o 
   8   0  16        5.06       10.48     32.22 o 
  10   0  16        1.81       60.38     41.92 o 
 -11   1  16       50.82       61.85     23.75 o 
 -10   1  16        4.26       37.66     18.97 o 
  -9   1  16        3.85       12.33     14.96 o 
  -8   1  16       58.47       92.91     15.27 o 
  -7   1  16      212.39      267.10     23.28 o 
  -6   1  16      291.43      262.23     14.45 o 
  -5   1  16       65.80       33.94     14.23 o 
  -4   1  16      749.72      823.54     27.65 o 
  -3   1  16      610.88      593.16     20.36 o 
  -2   1  16      759.36      713.25     29.82 o 
  -1   1  16      289.67      318.78     20.72 o 
   0   1  16      521.78      535.49     17.95 o 
   1   1  16      896.56      805.79     19.33 o 
   2   1  16      156.07      163.42     12.50 o 
   3   1  16       89.29      100.11     14.49 o 
   4   1  16      339.48      379.07     28.29 o 
   5   1  16      118.36      126.13     15.72 o 
   6   1  16       69.54       66.21     38.56 o 
   7   1  16        0.37      -19.71     19.84 o 
   8   1  16      502.76      515.92     30.72 o 
   9   1  16       41.41       67.37     26.47 o 
  10   1  16       76.29       79.76     36.84 o 
 -11   2  16       21.42       15.04     25.43 o 
 -10   2  16        0.69       12.13     17.99 o 
  -9   2  16       22.54       44.41     16.49 o 
  -8   2  16       42.44       54.56     14.71 o 
  -7   2  16        3.44        7.01     16.43 o 
  -6   2  16      178.50      148.65     16.98 o 
  -5   2  16      283.98      356.44     18.20 o 
  -4   2  16       84.85       99.83     14.25 o 
  -3   2  16       70.21       50.87     13.05 o 
  -2   2  16      166.31      200.56     14.83 o 
  -1   2  16     2491.80     2388.54     53.82 o 
   0   2  16        1.08       -1.69     12.04 o 
   1   2  16      598.47      553.19     22.50 o 
   2   2  16      710.48      704.63     31.24 o 
   3   2  16     1447.93     1367.52     41.19 o 
   4   2  16       42.40        7.29     15.19 o 
   5   2  16       13.44      -17.23     44.32 o 
   6   2  16        4.63       23.93     21.46 o 
   7   2  16        4.37       -7.55     30.50 o 
   8   2  16      327.29      416.64     30.30 o 
   9   2  16       74.82       36.86     27.92 o 
  10   2  16        4.53       20.95     30.08 o 
 -10   3  16        0.19       -3.41     20.52 o 
  -9   3  16      139.88       46.67     20.14 o 
  -8   3  16      736.07      779.07     29.35 o 
  -7   3  16     1311.70     1379.09     34.63 o 
  -6   3  16      273.27      263.04     18.92 o 
  -5   3  16      124.14      163.73     16.21 o 
  -4   3  16       35.88       39.11     14.95 o 
  -3   3  16      209.45      284.70     17.52 o 
  -2   3  16       21.57       10.45     14.47 o 
  -1   3  16      261.45      309.75     19.11 o 
   0   3  16      167.72      148.47     16.03 o 
   1   3  16      279.63      356.62     23.41 o 
   2   3  16       52.05       47.63     13.61 o 
   3   3  16      134.98      110.47     14.82 o 
   4   3  16       47.33       58.95     12.92 o 
   5   3  16      945.43      912.29     26.57 o 
   6   3  16        0.56       26.51     21.06 o 
   7   3  16      119.42      138.33     22.99 o 
   8   3  16      376.00      370.99     42.00 o 
   9   3  16      196.29      211.10     30.35 o 
 -10   4  16        2.50        4.96     22.79 o 
  -9   4  16        0.71       18.11     20.31 o 
  -8   4  16       13.75       31.67     18.98 o 
  -7   4  16      145.36      198.47     20.29 o 
  -6   4  16       40.88       10.98     16.02 o 
  -5   4  16        1.70       -9.10     16.32 o 
  -4   4  16      148.95       97.03     17.58 o 
  -3   4  16       20.14        2.66     16.25 o 
  -2   4  16       54.05       91.93     16.45 o 
  -1   4  16      477.26      514.98     21.25 o 
   0   4  16        7.80        1.93     15.63 o 
   1   4  16       36.43       30.84     21.78 o 
   2   4  16      881.73      893.02     24.27 o 
   3   4  16       80.13       92.75     15.94 o 
   4   4  16       36.67       37.89     13.94 o 
   5   4  16        0.92       12.03     16.85 o 
   6   4  16      294.10      362.68     45.69 o 
   7   4  16      292.73      331.20     28.67 o 
   8   4  16      125.50      133.11     42.70 o 
   9   4  16        2.65       22.38     28.40 o 
  -9   5  16        0.73      -22.16     20.83 o 
  -8   5  16       95.03      156.03     20.94 o 
  -7   5  16        6.84       -7.68     19.19 o 
  -6   5  16      140.42      143.52     21.38 o 
  -5   5  16        4.32       -2.29     17.51 o 
  -4   5  16      202.16      285.10     20.84 o 
  -3   5  16      143.87      147.79     18.51 o 
  -2   5  16       12.17       13.68     16.30 o 
  -1   5  16       85.52       97.16     17.51 o 
   0   5  16     1410.20     1353.85     34.89 o 
   1   5  16     1311.28     1250.21     35.75 o 
   2   5  16      258.45      244.77     21.28 o 
   3   5  16      170.90      199.99     16.88 o 
   4   5  16      269.05      310.91     19.54 o 
   5   5  16        0.64        5.94     17.94 o 
   6   5  16      137.18      115.01     20.56 o 
   7   5  16       67.56       87.99     26.83 o 
   8   5  16      133.13      162.20     29.51 o 
  -9   6  16       37.11       39.41     25.04 o 
  -8   6  16       87.17       59.20     39.73 o 
  -7   6  16       19.12       -4.87     28.98 o 
  -6   6  16        5.52       20.79     20.26 o 
  -5   6  16      425.04      442.84     27.10 o 
  -4   6  16      168.82      210.60     21.94 o 
  -3   6  16       10.39      -15.37     18.59 o 
  -2   6  16      124.17      174.11     20.47 o 
  -1   6  16      195.97      216.94     21.46 o 
   0   6  16      403.12      388.93     23.13 o 
   1   6  16       14.63        5.84     19.28 o 
   2   6  16      739.22      759.19     35.63 o 
   3   6  16      252.98      279.78     23.56 o 
   4   6  16       13.40       14.21     21.77 o 
   5   6  16       27.14       59.85     26.98 o 
   6   6  16        2.06      -28.61     21.57 o 
   7   6  16       81.55       87.25     33.63 o 
   8   6  16       21.96       11.34     26.66 o 
  -8   7  16        9.28      -47.24     31.49 o 
  -7   7  16       38.54       16.21     37.54 o 
  -6   7  16      114.16       86.57     24.17 o 
  -5   7  16       79.34       32.75     22.69 o 
  -4   7  16        2.12       -3.92     20.93 o 
  -3   7  16       88.88       97.65     21.11 o 
  -2   7  16       14.62       12.18     28.38 o 
  -1   7  16       11.91       -2.62     25.89 o 
   0   7  16      150.58      172.38     23.40 o 
   1   7  16      242.80      209.44     32.52 o 
   2   7  16      244.30      222.96     34.89 o 
   3   7  16       13.92       25.05     51.77 o 
   4   7  16      156.95      154.64     26.22 o 
   5   7  16      125.70      175.74     32.02 o 
   6   7  16        5.10       37.99     27.49 o 
   7   7  16       34.80       44.43     62.10 o 
  -6   8  16       62.35       18.45     31.34 o 
  -5   8  16       29.46       40.20     33.37 o 
  -4   8  16        4.59        6.86     35.51 o 
  -3   8  16        4.27      -16.83     29.06 o 
  -2   8  16       92.64      105.76     33.45 o 
  -1   8  16      184.31      191.16     32.84 o 
   0   8  16        2.47      -27.36     33.66 o 
   1   8  16        7.68       39.38     34.10 o 
   2   8  16      119.13       84.83     38.40 o 
   3   8  16       40.42        5.97     37.82 o 
   4   8  16       42.91        4.04     39.38 o 
   5   8  16        7.23      -24.49     39.35 o 
  -4   9  16       48.45       53.61     34.89 o 
  -3   9  16        0.33      -54.30     44.11 o 
  -2   9  16       77.40      118.44     38.76 o 
  -1   9  16        5.20      -41.17     37.13 o 
   0   9  16      104.50       78.49     67.10 o 
   1   9  16        1.66      -55.19     39.03 o 
   2   9  16        9.21       17.17     39.64 o 
   3   9  16       13.61       33.58     44.58 o 
  -9   0  17        8.69       23.44     38.48 o 
  -7   0  17       40.85       67.08     19.83 o 
  -5   0  17       26.41       64.76     28.94 o 
  -3   0  17       12.74        9.70     24.71 o 
  -1   0  17       33.48       27.21     14.92 o 
   1   0  17        9.48       12.25     18.54 o 
   3   0  17      122.44       97.18     17.63 o 
   5   0  17        0.02       -3.49     19.17 o 
   7   0  17       67.34       74.77     35.04 o 
   9   0  17        4.37       54.43     41.29 o 
 -10   1  17        0.02      -11.53     16.84 o 
  -9   1  17        1.34        0.11     16.53 o 
  -8   1  17       70.75       66.93     15.09 o 
  -7   1  17        8.94       14.81     18.64 o 
  -6   1  17        8.24       21.70     16.10 o 
  -5   1  17        7.86       12.44     13.68 o 
  -4   1  17        2.21       -7.09     20.72 o 
  -3   1  17        9.65       30.08     19.47 o 
  -2   1  17       56.69       45.89     21.90 o 
  -1   1  17        0.03      -14.08     18.45 o 
   0   1  17       38.51       52.64     11.76 o 
   1   1  17        1.45       -5.92     10.79 o 
   2   1  17      106.98      109.78     13.63 o 
   3   1  17       20.21       21.47     12.57 o 
   4   1  17       34.20       56.37     13.24 o 
   5   1  17       26.68       32.86     15.83 o 
   6   1  17       33.51       36.22     22.34 o 
   7   1  17        0.01      -15.13     22.64 o 
   8   1  17        9.92        5.16     24.73 o 
   9   1  17        0.15        9.45     26.26 o 
 -10   2  17        0.24       -1.77     24.45 o 
  -9   2  17        3.14        6.97     19.54 o 
  -8   2  17       43.02       30.76     17.80 o 
  -7   2  17       65.53       66.80     17.42 o 
  -6   2  17        0.02        2.94     15.53 o 
  -5   2  17      119.84      114.45     18.35 o 
  -4   2  17       31.07       47.49     12.10 o 
  -3   2  17       15.58       41.00     27.69 o 
  -2   2  17        3.16      -12.22     18.49 o 
  -1   2  17       94.58      105.06     37.31 o 
   0   2  17        0.06       14.56     17.89 o 
   1   2  17       30.58       20.42     11.25 o 
   2   2  17      162.60      176.92     13.50 o 
   3   2  17       36.61       30.77     12.91 o 
   4   2  17        8.54        6.21     12.31 o 
   5   2  17        9.08       22.64     17.09 o 
   6   2  17       38.78       49.70     24.64 o 
   7   2  17        3.81       -5.21     22.91 o 
   8   2  17        4.12       22.76     26.65 o 
   9   2  17        1.91        6.02     28.64 o 
 -10   3  17        0.25      -19.98     21.31 o 
  -9   3  17        6.18       25.53     18.63 o 
  -8   3  17       94.95      102.04     19.88 o 
  -7   3  17      184.27      163.93     19.45 o 
  -6   3  17       20.04       10.29     16.96 o 
  -5   3  17       67.82       81.98     14.43 o 
  -4   3  17        2.00       -9.09     15.47 o 
  -3   3  17        0.87       18.19     15.10 o 
  -2   3  17        2.58        7.06     15.30 o 
  -1   3  17       13.03       12.08     18.33 o 
   0   3  17       73.16       85.12     19.94 o 
   1   3  17       27.80        1.87     18.75 o 
   2   3  17       10.93       11.06     14.39 o 
   3   3  17        5.28       -5.19     12.99 o 
   4   3  17        8.45       -6.51     12.97 o 
   5   3  17        0.54       31.64     17.24 o 
   6   3  17       12.01       16.98     27.69 o 
   7   3  17       27.57       17.47     24.58 o 
   8   3  17        2.44       17.92     25.21 o 
   9   3  17        0.04        0.82     28.58 o 
  -9   4  17        1.28      -15.42     21.16 o 
  -8   4  17        2.60       14.00     20.57 o 
  -7   4  17       24.76       28.26     20.36 o 
  -6   4  17        2.83      -18.28     14.93 o 
  -5   4  17       52.30       40.40     18.79 o 
  -4   4  17       26.81       35.10     17.50 o 
  -3   4  17       11.39       14.26     15.61 o 
  -2   4  17       44.15       40.22     19.32 o 
  -1   4  17       23.10       10.02     16.54 o 
   0   4  17      100.26       62.01     25.34 o 
   1   4  17       22.57       15.84     20.45 o 
   2   4  17        1.47        9.15     19.52 o 
   3   4  17        5.67       16.77     15.91 o 
   4   4  17        4.82        7.06     13.41 o 
   5   4  17       18.15       41.71     17.85 o 
   6   4  17        0.46        2.08     22.02 o 
   7   4  17       15.09       29.78     51.31 o 
   8   4  17       10.65       35.77     24.49 o 
  -9   5  17        5.41        2.51     22.52 o 
  -8   5  17        1.91        3.89     19.99 o 
  -7   5  17       21.17       15.36     19.57 o 
  -6   5  17        5.74        6.55     31.38 o 
  -5   5  17        5.56      -13.29     31.89 o 
  -4   5  17       78.84       65.13     18.27 o 
  -3   5  17      102.07       79.55     18.79 o 
  -2   5  17        4.08       24.94     18.72 o 
  -1   5  17       63.12       62.77     18.50 o 
   0   5  17      351.63      322.93     21.43 o 
   1   5  17       13.01        5.80     18.34 o 
   2   5  17       12.55       28.59     22.60 o 
   3   5  17       11.00        8.31     16.85 o 
   4   5  17       81.60       93.98     24.24 o 
   5   5  17       16.40      -24.80     21.04 o 
   6   5  17        0.44       16.04     19.98 o 
   7   5  17        1.59      -18.55     24.92 o 
   8   5  17        6.58       25.26     27.59 o 
  -8   6  17        0.91      -40.08     36.55 o 
  -7   6  17       30.92       68.03     22.78 o 
  -6   6  17        0.22      -16.50     20.96 o 
  -5   6  17       18.66        4.97     20.63 o 
  -4   6  17        1.24      -15.70     20.25 o 
  -3   6  17       73.07       99.58     21.87 o 
  -2   6  17       93.61       71.85     19.61 o 
  -1   6  17       40.61       19.77     28.00 o 
   0   6  17        3.89       29.15     19.89 o 
   1   6  17        1.03       -3.70     20.14 o 
   2   6  17       41.92       48.85     20.97 o 
   3   6  17       10.38       42.00     23.77 o 
   4   6  17       23.09       10.94     25.22 o 
   5   6  17        6.73      -15.31     52.79 o 
   6   6  17       12.99       16.15     22.96 o 
   7   6  17       16.76       29.17     47.94 o 
  -7   7  17       30.37        3.62     25.65 o 
  -6   7  17        4.26      -10.42     23.58 o 
  -5   7  17        6.19       37.76     29.73 o 
  -4   7  17       24.47        7.58     21.56 o 
  -3   7  17       44.92       18.04     22.18 o 
  -2   7  17        0.02       22.26     21.80 o 
  -1   7  17      198.90      200.14     24.77 o 
   0   7  17        0.33        1.68     22.12 o 
   1   7  17       58.33       22.97     24.93 o 
   2   7  17       40.30       51.01     21.37 o 
   3   7  17      139.41      133.39     37.03 o 
   4   7  17        1.16      -19.48     35.11 o 
   5   7  17       30.88       28.88     35.19 o 
   6   7  17        1.01        6.52     33.06 o 
  -5   8  17        0.54      -49.28     32.85 o 
  -4   8  17       31.33       22.17     30.18 o 
  -3   8  17       86.05       81.48     39.34 o 
  -2   8  17       18.27       29.44     34.25 o 
  -1   8  17        1.01      -36.46     38.87 o 
   0   8  17        2.29      -13.14     35.59 o 
   1   8  17       44.02       44.23     49.04 o 
   2   8  17      116.09       58.77     38.33 o 
   3   8  17        1.19       77.43     40.02 o 
   4   8  17        0.15      -43.43     45.20 o 
  -3   9  17        4.76       45.05     36.60 o 
  -2   9  17        2.08       -7.02     36.25 o 
  -1   9  17       20.19      -55.25     36.83 o 
   0   9  17       53.16      -24.01     88.14 o 
   1   9  17        0.57       32.16     36.98 o 
   2   9  17       10.71      -16.51     72.34 o 
 -10   0  18       14.02      -14.47     24.24 o 
  -8   0  18      146.70      110.90     34.72 o 
  -6   0  18      205.33      164.40     37.07 o 
  -4   0  18      205.01      265.76     36.76 o 
  -2   0  18       12.41        6.73     25.81 o 
   0   0  18     1571.25     1626.92     39.03 o 
   2   0  18        7.11       13.24     17.95 o 
   4   0  18      314.28      424.00     32.14 o 
   6   0  18       40.64       35.51     33.16 o 
   8   0  18       27.99      112.62     36.29 o 
 -10   1  18        4.80       26.61     21.59 o 
  -9   1  18      102.10      131.11     21.40 o 
  -8   1  18      157.29      140.97     19.43 o 
  -7   1  18      387.11      543.30     34.08 o 
  -6   1  18        1.33      -13.42     22.30 o 
  -5   1  18      120.67      157.83     25.32 o 
  -4   1  18        5.25       -8.92     20.59 o 
  -3   1  18       21.20       30.38     20.50 o 
  -2   1  18      404.28      401.89     25.52 o 
  -1   1  18      106.15      107.04     16.31 o 
   0   1  18      103.20       83.03     15.28 o 
   1   1  18       64.79       42.91     12.70 o 
   2   1  18     1489.63     1476.16     27.28 o 
   3   1  18      473.66      447.40     17.31 o 
   4   1  18        1.05      -10.51     13.52 o 
   5   1  18       21.42       18.03     16.22 o 
   6   1  18       74.40      112.42     24.38 o 
   7   1  18      183.48      209.77     25.31 o 
   8   1  18       25.44       48.98     28.04 o 
   9   1  18       51.13       90.24     28.59 o 
 -10   2  18        1.81       10.30     28.28 o 
  -9   2  18       22.93       -0.31     19.90 o 
  -8   2  18       76.94       65.20     19.95 o 
  -7   2  18       35.04       53.69     18.24 o 
  -6   2  18       10.58       26.77     16.71 o 
  -5   2  18       16.98        5.58     15.88 o 
  -4   2  18        8.48       15.48     19.98 o 
  -3   2  18     1281.14     1255.60     42.39 o 
  -2   2  18       66.34       30.31     27.69 o 
  -1   2  18       49.92       32.45     20.02 o 
   0   2  18       49.01       69.41     18.72 o 
   1   2  18      101.12      110.77     23.67 o 
   2   2  18      289.69      303.57     15.66 o 
   3   2  18       66.79       58.24     13.87 o 
   4   2  18       22.66       40.59     15.19 o 
   5   2  18      536.81      514.46     23.28 o 
   6   2  18       33.52       44.35     23.77 o 
   7   2  18        0.54       -1.03     25.29 o 
   8   2  18        8.66      -22.08     27.02 o 
  -9   3  18      139.27      192.34     22.68 o 
  -8   3  18        6.93       18.71     21.55 o 
  -7   3  18       50.27      107.13     23.85 o 
  -6   3  18       83.69      101.76     18.69 o 
  -5   3  18      287.71      294.55     24.93 o 
  -4   3  18       74.15       61.01     23.15 o 
  -3   3  18       19.88       -6.20     31.91 o 
  -2   3  18       19.72       40.83     20.84 o 
  -1   3  18      170.52      200.13     24.00 o 
   0   3  18       82.49       49.98     20.40 o 
   1   3  18       21.80       45.26     20.45 o 
   2   3  18      746.32      709.82     21.10 o 
   3   3  18       51.35       79.70     16.21 o 
   4   3  18        7.79       21.13     14.68 o 
   5   3  18       25.49       13.61     19.43 o 
   6   3  18       21.45       16.45     23.92 o 
   7   3  18       94.31      101.99     25.13 o 
   8   3  18       12.00      -17.27     26.14 o 
  -9   4  18       37.84       50.77     22.29 o 
  -8   4  18        1.92        3.27     20.83 o 
  -7   4  18        7.08       10.14     18.41 o 
  -6   4  18       23.10        1.39     19.44 o 
  -5   4  18        7.15        5.71     18.15 o 
  -4   4  18      195.27      274.45     21.66 o 
  -3   4  18       47.71       85.73     18.62 o 
  -2   4  18       61.99       47.94     21.38 o 
  -1   4  18       24.30       14.22     22.96 o 
   0   4  18       20.56       44.39     38.48 o 
   1   4  18      179.91      142.15     22.89 o 
   2   4  18      113.20       85.33     21.66 o 
   3   4  18       51.37       44.13     17.06 o 
   4   4  18      290.20      278.78     17.61 o 
   5   4  18        3.67       14.46     19.06 o 
   6   4  18        7.93       20.97     30.03 o 
   7   4  18        4.54       10.20     25.02 o 
   8   4  18        3.76       15.04     27.97 o 
  -8   5  18        0.93       -9.79     17.45 o 
  -7   5  18        0.76      -20.97     20.08 o 
  -6   5  18      140.87      148.11     22.50 o 
  -5   5  18       86.30      110.48     21.30 o 
  -4   5  18       99.70       73.21     29.27 o 
  -3   5  18        1.83       -0.25     19.40 o 
  -2   5  18        8.28        2.14     18.21 o 
  -1   5  18      300.21      271.24     27.80 o 
   0   5  18      103.51       75.15     23.02 o 
   1   5  18      203.42      195.30     25.84 o 
   2   5  18       59.53      106.82     24.39 o 
   3   5  18        0.17       18.70     22.43 o 
   4   5  18       99.47       70.11     19.27 o 
   5   5  18       47.81       48.67     19.91 o 
   6   5  18        9.46       -1.98     24.42 o 
   7   5  18        8.14       -7.43     25.48 o 
  -7   6  18       58.19       69.81     24.63 o 
  -6   6  18       75.15       42.61     21.13 o 
  -5   6  18        0.48        6.16     24.32 o 
  -4   6  18       84.03       75.04     22.77 o 
  -3   6  18      351.48      333.39     24.76 o 
  -2   6  18      100.60       80.03     21.80 o 
  -1   6  18       26.70       13.13     19.58 o 
   0   6  18       26.24       52.63     20.40 o 
   1   6  18       15.76        8.10     24.45 o 
   2   6  18        0.97       23.02     25.78 o 
   3   6  18        3.31      -20.78     24.88 o 
   4   6  18       26.16        4.85     44.74 o 
   5   6  18       66.43       32.52     22.24 o 
   6   6  18        2.67      -33.82     23.16 o 
  -6   7  18        8.90      -10.05     23.04 o 
  -5   7  18       36.68       23.49     23.24 o 
  -4   7  18       20.82        6.99     27.05 o 
  -3   7  18       17.68       14.59     21.59 o 
  -2   7  18        2.32       28.31     22.63 o 
  -1   7  18      146.89      134.59     23.06 o 
   0   7  18        5.36      -21.97     21.39 o 
   1   7  18       97.99      169.44     26.22 o 
   2   7  18        0.30      -25.42     22.88 o 
   3   7  18      114.21       79.46     54.28 o 
   4   7  18       43.89       70.54     54.28 o 
   5   7  18        9.17       -2.50     45.99 o 
  -4   8  18       15.33       -3.18     33.18 o 
  -3   8  18       61.28       68.60     36.68 o 
  -2   8  18        0.37       19.28     34.00 o 
  -1   8  18        4.24       30.23     36.67 o 
   0   8  18        3.42      -23.11     34.95 o 
   1   8  18       57.61       59.20     38.88 o 
   2   8  18       12.30      -18.04     39.22 o 
   3   8  18        3.64        7.58     39.46 o 
  -9   0  19        1.40        0.00     40.67 o 
  -7   0  19      185.67      217.27     41.14 o 
  -5   0  19        0.78       40.20     35.19 o 
  -3   0  19        2.17       21.59     28.00 o 
  -1   0  19        6.28      -38.24     25.50 o 
   1   0  19       35.60        9.99     23.07 o 
   3   0  19       75.26       49.95     20.02 o 
   5   0  19        0.13      -16.58     30.50 o 
   7   0  19        0.28       -7.51     31.60 o 
  -9   1  19        0.12      -34.72     28.09 o 
  -8   1  19        3.23       52.58     26.46 o 
  -7   1  19        0.86       47.89     25.69 o 
  -6   1  19        0.39       54.54     26.01 o 
  -5   1  19        0.47        1.94     21.58 o 
  -4   1  19       17.94       14.40     22.05 o 
  -3   1  19       24.44       38.34     38.48 o 
  -2   1  19        1.82        3.51     20.71 o 
  -1   1  19       24.03       19.00     19.18 o 
   0   1  19       82.72      106.33     16.16 o 
   1   1  19        0.56        0.84     12.96 o 
   2   1  19        6.82        4.07     13.28 o 
   3   1  19        6.55        7.91     13.62 o 
   4   1  19        1.66        4.26     18.95 o 
   5   1  19       13.41       34.54     23.22 o 
   6   1  19        8.49        0.97     23.13 o 
   7   1  19        0.71       21.26     26.27 o 
   8   1  19       15.10       17.59     28.69 o 
  -9   2  19        0.17        1.27     21.65 o 
  -8   2  19        9.31       -5.58     19.42 o 
  -7   2  19       17.20      -27.60     25.14 o 
  -6   2  19        0.12        1.79     25.99 o 
  -5   2  19       43.15       63.68     24.43 o 
  -4   2  19       10.19       16.59     22.27 o 
  -3   2  19        0.18       -0.41     20.44 o 
  -2   2  19       30.30       62.35     23.03 o 
  -1   2  19       21.79       38.41     20.26 o 
   0   2  19       18.91       42.70     16.24 o 
   1   2  19       11.50       23.46     16.13 o 
   2   2  19       59.81       63.90     13.77 o 
   3   2  19       12.97       16.19     13.86 o 
   4   2  19       22.67       13.22     14.96 o 
   5   2  19       44.83       37.85     18.45 o 
   6   2  19        7.09       -0.09     27.84 o 
   7   2  19        6.36        7.26     43.09 o 
   8   2  19        1.06       10.23     26.81 o 
  -9   3  19        3.70      -17.08     21.76 o 
  -8   3  19       35.71       37.34     20.04 o 
  -7   3  19       58.12      107.25     29.22 o 
  -6   3  19       28.89       33.71     18.59 o 
  -5   3  19        8.22       51.62     23.15 o 
  -4   3  19        5.39       37.27     23.77 o 
  -3   3  19       41.08       24.13     24.25 o 
  -2   3  19       10.36        8.97     21.56 o 
  -1   3  19        4.83       18.26     26.75 o 
   0   3  19       27.11       19.92     34.33 o 
   1   3  19       46.88       19.59     24.87 o 
   2   3  19       37.73       43.33     27.50 o 
   3   3  19       69.34       37.33     14.68 o 
   4   3  19        0.23      -22.63     15.09 o 
   5   3  19       31.29       55.43     24.62 o 
   6   3  19        5.06        1.33     45.99 o 
   7   3  19        3.53       13.68     38.48 o 
  -8   4  19        0.12        6.24     20.88 o 
  -7   4  19       28.57       38.89     17.39 o 
  -6   4  19        9.46       -2.71     19.86 o 
  -5   4  19       18.40       38.72     27.92 o 
  -4   4  19       12.67      -10.13     25.59 o 
  -3   4  19        4.23       26.55     22.19 o 
  -2   4  19       43.62       46.69     21.54 o 
  -1   4  19       27.21       13.55     23.62 o 
   0   4  19       23.91        1.29     23.31 o 
   1   4  19       61.53       72.39     22.92 o 
   2   4  19        2.22       24.15     21.00 o 
   3   4  19        0.19       -6.23     17.64 o 
   4   4  19       42.57       48.42     18.88 o 
   5   4  19        2.25       13.34     20.34 o 
   6   4  19        0.23       -9.22     25.23 o 
   7   4  19        1.65        2.87     32.93 o 
  -7   5  19        3.83      -18.13     21.26 o 
  -6   5  19       48.26       35.94     20.92 o 
  -5   5  19        1.88       34.81     26.31 o 
  -4   5  19        7.20       38.33     19.99 o 
  -3   5  19       18.07       22.93     24.71 o 
  -2   5  19        7.48        7.47     23.90 o 
  -1   5  19       23.60       17.55     22.16 o 
   0   5  19        0.15       -3.65     36.45 o 
   1   5  19      151.88      145.66     26.36 o 
   2   5  19      104.02       83.91     30.74 o 
   3   5  19       10.07       30.69     28.62 o 
   4   5  19       26.19        3.83     33.24 o 
   5   5  19        0.59       11.26     28.72 o 
   6   5  19        1.08      -10.63     25.27 o 
  -6   6  19        2.42      -32.30     22.19 o 
  -5   6  19        7.53       -1.38     22.01 o 
  -4   6  19        9.44       37.11     22.82 o 
  -3   6  19        7.13       16.99     21.71 o 
  -2   6  19       22.73        0.04     26.52 o 
  -1   6  19        8.40       12.85     24.39 o 
   0   6  19        0.61        2.67     48.65 o 
   1   6  19        7.64       26.00     26.04 o 
   2   6  19        3.40        6.08     26.53 o 
   3   6  19        1.20       57.52     25.99 o 
   4   6  19       30.01       36.60     47.86 o 
   5   6  19       25.34        2.77     28.23 o 
  -5   7  19       61.42       51.24     25.04 o 
  -4   7  19        4.83      -34.49     23.00 o 
  -3   7  19       22.75       24.42     24.26 o 
  -2   7  19        4.39       23.91     23.79 o 
  -1   7  19       24.36       -5.44     27.29 o 
   0   7  19       17.11       33.48     26.28 o 
   1   7  19       92.68      114.12     29.30 o 
   2   7  19       12.18       12.71     40.36 o 
   3   7  19        1.82       -5.43     26.86 o 
   4   7  19       26.68        9.07     53.50 o 
  -2   8  19        0.83      -42.51     35.21 o 
  -1   8  19       17.59        1.11     47.71 o 
   0   8  19        1.60      -13.72     35.71 o 
   1   8  19        0.28      -78.68     58.03 o 
  -8   0  20        1.60       48.49     41.14 o 
  -6   0  20       54.87       46.77     38.79 o 
  -4   0  20      265.89      185.67     38.79 o 
  -2   0  20      274.74      363.52     36.60 o 
   0   0  20      463.76      436.41     37.23 o 
   2   0  20        2.47       25.34     18.80 o 
   4   0  20       21.85       43.14     21.89 o 
   6   0  20       51.03       27.22     35.35 o 
  -8   1  20       32.12       38.95     28.48 o 
  -7   1  20       64.79      112.24     37.23 o 
  -6   1  20       73.39       76.81     26.62 o 
  -5   1  20        0.23       35.19     23.80 o 
  -4   1  20       48.09       86.00     24.33 o 
  -3   1  20       25.68       14.08     21.72 o 
  -2   1  20        8.66       16.15     22.76 o 
  -1   1  20       16.72       43.93     23.38 o 
   0   1  20       57.02       68.85     21.50 o 
   1   1  20       53.59       26.13     16.79 o 
   2   1  20        0.41       -1.45     13.81 o 
   3   1  20       29.83       35.47     14.35 o 
   4   1  20      175.70      155.75     16.33 o 
   5   1  20        9.18      -20.70     23.33 o 
   6   1  20       40.59      100.80     67.49 o 
   7   1  20        1.09       44.66     29.72 o 
  -8   2  20       49.03       64.79     29.01 o 
  -7   2  20       75.36       20.36     27.18 o 
  -6   2  20       24.38       15.75     27.73 o 
  -5   2  20       71.17      124.56     31.75 o 
  -4   2  20       74.07       38.18     22.93 o 
  -3   2  20       12.85        9.38     34.10 o 
  -2   2  20       54.84       84.18     23.56 o 
  -1   2  20      285.40      219.07     24.10 o 
   0   2  20       25.06       52.14     22.72 o 
   1   2  20      109.77      178.81     26.70 o 
   2   2  20       80.83       61.21     17.74 o 
   3   2  20       58.41       56.93     14.99 o 
   4   2  20        0.11       -9.07     15.70 o 
   5   2  20        0.68       -9.90     18.28 o 
   6   2  20        0.06        4.05     22.67 o 
   7   2  20      121.27      177.03     40.51 o 
  -8   3  20        0.54       17.46     35.74 o 
  -7   3  20      153.62      121.62     29.08 o 
  -6   3  20       25.19       29.83     27.39 o 
  -5   3  20      212.17      291.68     50.44 o 
  -4   3  20       30.87       35.53     25.37 o 
  -3   3  20        1.92       30.36     21.80 o 
  -2   3  20        5.50        5.17     23.02 o 
  -1   3  20       27.61       26.90     27.30 o 
   0   3  20        0.80       -0.77     22.07 o 
   1   3  20      307.87      329.15     20.42 o 
   2   3  20       19.84       12.24     23.38 o 
   3   3  20        5.08        6.23     18.03 o 
   4   3  20        0.49       12.95     18.10 o 
   5   3  20      219.98      228.24     22.19 o 
   6   3  20       25.43       10.13     23.94 o 
   7   3  20       20.67       28.74     26.98 o 
  -7   4  20        1.39       10.79     28.93 o 
  -6   4  20       10.89       -4.68     28.26 o 
  -5   4  20       12.99       17.11     24.94 o 
  -4   4  20       24.68      -12.52     24.01 o 
  -3   4  20        0.76       -6.67     25.84 o 
  -2   4  20      283.25      326.14     47.00 o 
  -1   4  20       24.79       73.86     25.89 o 
   0   4  20       53.84       37.33     40.98 o 
   1   4  20       13.29        2.14     23.42 o 
   2   4  20        2.00       10.19     23.96 o 
   3   4  20        5.51        0.27     23.09 o 
   4   4  20        6.24      -20.01     24.06 o 
   5   4  20        3.82       -4.49     20.08 o 
   6   4  20       84.00       95.33     27.25 o 
  -6   5  20        4.61       -0.31     29.38 o 
  -5   5  20        3.09        6.34     30.89 o 
  -4   5  20       20.24       79.15     78.76 o 
  -3   5  20       31.54       35.94     26.93 o 
  -2   5  20       19.16        0.47     26.98 o 
  -1   5  20      201.28      219.20     28.56 o 
   0   5  20       41.34       23.67     23.34 o 
   1   5  20       13.73       14.41     23.78 o 
   2   5  20        3.43      -28.85     21.22 o 
   3   5  20      155.80      213.30     63.27 o 
   4   5  20      134.51      120.77     28.09 o 
   5   5  20        8.38       19.01     26.23 o 
  -5   6  20        7.50      -15.42     22.60 o 
  -4   6  20        0.73       -7.33     39.96 o 
  -3   6  20        0.16       -6.59     27.41 o 
  -2   6  20      235.92      225.37     30.09 o 
  -1   6  20      253.38      210.55     30.81 o 
   0   6  20        8.26       23.53     25.71 o 
   1   6  20        0.31        7.59     26.69 o 
   2   6  20       16.70       36.44     27.19 o 
   3   6  20      102.63      103.30     28.99 o 
   4   6  20        4.58        7.03     28.10 o 
  -3   7  20       49.37       24.24     38.56 o 
  -2   7  20      100.03       59.93     54.04 o 
  -1   7  20        4.49       12.11     26.43 o 
   0   7  20        0.50       14.90     33.40 o 
   1   7  20       47.33       57.32     33.32 o 
   2   7  20       23.28       47.49     30.31 o 
  -7   0  21       22.53       25.81     41.92 o 
  -5   0  21        7.05        6.88     38.79 o 
  -3   0  21        1.58      -13.14     29.88 o 
  -1   0  21        0.23        1.88     32.69 o 
   1   0  21        0.06       -6.26     28.47 o 
   3   0  21      129.14      138.71     23.16 o 
   5   0  21        7.21       30.03     34.57 o 
  -8   1  21        6.47        6.91     29.13 o 
  -7   1  21        0.01        9.11     28.01 o 
  -6   1  21        2.51       19.34     28.81 o 
  -5   1  21        1.22       15.73     24.63 o 
  -4   1  21        7.56       51.00     26.02 o 
  -3   1  21        2.94       12.64     22.46 o 
  -2   1  21        0.00       23.50     24.33 o 
  -1   1  21        0.44        0.24     27.30 o 
   0   1  21        3.92       27.61     21.87 o 
   1   1  21        3.61        5.28     16.96 o 
   2   1  21       25.37       49.48     17.38 o 
   3   1  21        0.53        9.33     15.24 o 
   4   1  21        2.79       16.08     16.01 o 
   5   1  21       14.75       21.52     21.72 o 
   6   1  21       19.64       -4.92     24.94 o 
  -7   2  21        1.28       30.88     29.14 o 
  -6   2  21        4.88        6.02     25.50 o 
  -5   2  21       36.91       59.78     25.85 o 
  -4   2  21        3.03       27.23     26.74 o 
  -3   2  21        1.52       17.58     25.54 o 
  -2   2  21        1.53       13.13     22.76 o 
  -1   2  21        0.03        7.44     21.89 o 
   0   2  21       14.98       -3.73     16.71 o 
   1   2  21        3.45        7.15     16.87 o 
   2   2  21       14.88       12.30     17.11 o 
   3   2  21       39.15       18.02     18.75 o 
   4   2  21        4.29        6.11     18.29 o 
   5   2  21        4.35      -12.68     24.19 o 
   6   2  21        3.98       24.66     26.53 o 
  -7   3  21        3.28       11.49     27.64 o 
  -6   3  21       20.92       24.41     27.14 o 
  -5   3  21       12.11       46.51     27.71 o 
  -4   3  21        0.82        9.90     24.68 o 
  -3   3  21        0.01       35.83     23.98 o 
  -2   3  21       21.28       24.63     22.98 o 
  -1   3  21        8.22       39.97     24.02 o 
   0   3  21       27.16      -11.12     31.60 o 
   1   3  21        4.49        1.22     18.49 o 
   2   3  21        7.95       18.07     17.23 o 
   3   3  21        5.44        3.39     22.77 o 
   4   3  21        5.19      -13.75     24.84 o 
   5   3  21        2.68       10.66     20.92 o 
   6   3  21       10.61       60.01     25.98 o 
  -6   4  21        4.88       -7.55     28.76 o 
  -5   4  21       21.15       23.20     37.23 o 
  -4   4  21        9.25        1.75     25.32 o 
  -3   4  21        0.11       -1.44     25.83 o 
  -2   4  21       12.65       -5.87     29.33 o 
  -1   4  21        6.73       31.49     25.21 o 
   0   4  21       34.39       54.56     47.71 o 
   1   4  21       30.58       53.62     47.16 o 
   2   4  21        8.37       33.36     41.71 o 
   3   4  21        0.00       -5.19     20.09 o 
   4   4  21        1.69      -28.17     26.21 o 
   5   4  21        0.45      -35.20     39.81 o 
  -5   5  21       28.67       44.67     28.51 o 
  -4   5  21       45.67       42.50     28.31 o 
  -3   5  21        0.36       59.62     29.48 o 
  -2   5  21        0.03       -8.27     26.87 o 
  -1   5  21        2.56       -9.14     25.20 o 
   0   5  21       25.61       31.03     26.53 o 
   1   5  21       36.19       16.02     22.97 o 
   2   5  21       21.25       61.07     27.14 o 
   3   5  21        4.00       11.05     19.89 o 
   4   5  21       17.81       40.83     29.31 o 
  -4   6  21       18.78       15.03     39.34 o 
  -3   6  21        0.25      -18.05     45.44 o 
  -2   6  21        9.42       46.39     28.38 o 
  -1   6  21       27.27       -1.53     35.04 o 
   0   6  21        0.03       20.15     28.96 o 
   1   6  21        7.31      -38.17     39.10 o 
   2   6  21        1.10       -8.04     25.86 o 
  -6   0  22       70.04       63.19     38.95 o 
  -4   0  22      119.42      167.99     39.10 o 
  -2   0  22       62.62       63.04     32.07 o 
   0   0  22      175.80      186.45     38.64 o 
   2   0  22       60.37       90.41     36.45 o 
   4   0  22       17.64       -3.38     23.88 o 
  -7   1  22       57.73       92.63     30.33 o 
  -6   1  22       11.61        6.48     29.74 o 
  -5   1  22        0.51       12.60     26.78 o 
  -4   1  22       11.05       -5.68     25.11 o 
  -3   1  22        9.72       49.74     25.44 o 
  -2   1  22        0.71        4.71     22.62 o 
  -1   1  22       20.88        4.02     24.98 o 
   0   1  22       15.54        2.41     23.26 o 
   1   1  22        7.35        0.28     21.34 o 
   2   1  22       69.94       66.03     18.60 o 
   3   1  22      223.26      228.32     18.05 o 
   4   1  22       72.11      118.65     20.82 o 
   5   1  22       18.56       10.07     24.07 o 
  -6   2  22        2.29       16.75     28.70 o 
  -5   2  22       14.49       25.52     26.48 o 
  -4   2  22       33.54       59.09     27.30 o 
  -3   2  22       99.81       69.32     26.35 o 
  -2   2  22       16.33       17.40     25.03 o 
  -1   2  22       20.88        0.00     24.20 o 
   0   2  22        0.08       17.20     22.52 o 
   1   2  22      100.77      152.89     20.86 o 
   2   2  22       48.33       37.33     18.64 o 
   3   2  22       31.30       16.05     19.70 o 
   4   2  22       18.94       15.48     20.20 o 
   5   2  22      100.12      110.73     26.98 o 
  -6   3  22        0.12       10.13     28.16 o 
  -5   3  22        4.46       41.27     28.93 o 
  -4   3  22       13.58        5.03     26.61 o 
  -3   3  22       13.50       24.57     24.05 o 
  -2   3  22        1.96        6.94     26.98 o 
  -1   3  22       77.30       92.49     26.00 o 
   0   3  22       96.89      110.34     23.72 o 
   1   3  22        1.07      -16.66     19.35 o 
   2   3  22       34.45       21.20     19.32 o 
   3   3  22       38.20       47.87     20.49 o 
   4   3  22        2.90        8.56     25.90 o 
  -5   4  22        2.21        6.65     29.10 o 
  -4   4  22       22.88       48.64     28.58 o 
  -3   4  22        7.50       21.12     25.62 o 
  -2   4  22        0.90      -27.02     37.23 o 
  -1   4  22       11.87       48.40     27.73 o 
   0   4  22       21.79        5.32     23.84 o 
   1   4  22       66.27       40.50     26.16 o 
   2   4  22        7.29      -19.56     20.66 o 
   3   4  22       10.25       11.70     21.42 o 
   4   4  22        1.01        2.13     32.54 o 
  -4   5  22       40.48       -7.22     28.50 o 
  -3   5  22        4.22       16.53     54.98 o 
  -2   5  22        0.50       36.76     44.74 o 
  -1   5  22        6.13       32.39     71.56 o 
   0   5  22       12.30       -9.54     69.22 o 
   1   5  22       10.52        9.03     26.81 o 
   2   5  22       78.57      123.63     29.37 o 
  -5   0  23        0.05       -5.63     42.08 o 
  -3   0  23        0.60       49.58     39.42 o 
  -1   0  23        0.81       18.61     37.54 o 
   1   0  23       11.92       37.85     36.76 o 
   3   0  23       26.91       15.26     23.94 o 
  -5   1  23        3.68        3.89     27.52 o 
  -4   1  23        0.65       35.92     26.51 o 
  -3   1  23        0.58       -7.11     25.79 o 
  -2   1  23        0.77       27.30     32.46 o 
  -1   1  23        7.63       31.20     25.32 o 
   0   1  23       19.82       31.46     23.16 o 
   1   1  23        3.27       -2.43     23.70 o 
   2   1  23        4.36       20.35     23.72 o 
   3   1  23        1.84       12.77     24.36 o 
   4   1  23        5.08       -2.56     20.59 o 
  -5   2  23       23.24       35.01     28.03 o 
  -4   2  23        1.74       25.52     29.68 o 
  -3   2  23        6.18       25.51     26.60 o 
  -2   2  23        1.29       11.14     27.41 o 
  -1   2  23        1.79      -26.66     25.15 o 
   0   2  23        0.07       -0.91     24.82 o 
   1   2  23       24.53       36.56     26.43 o 
   2   2  23        3.59       -8.19     19.76 o 
   3   2  23        1.01       12.12     19.62 o 
  -4   3  23        1.62       43.43     28.38 o 
  -3   3  23        3.88       27.30     27.71 o 
  -2   3  23       10.46       47.38     28.68 o 
  -1   3  23        0.59       14.90     35.66 o 
   0   3  23        0.04      -23.95     38.64 o 
   1   3  23       52.11       63.89     21.35 o 
   2   3  23        0.83       -3.47     21.07 o 
   3   3  23        0.11        2.32     20.57 o 
  -3   4  23        0.37       36.09     29.76 o 
  -2   4  23        2.92       -0.78     27.71 o 
  -1   4  23        6.23       -7.53     26.42 o 
   0   4  23        0.18       14.63     28.14 o 
   1   4  23        2.42       -3.19     28.37 o 
   2   4  23        8.89       22.69     20.87 o 
  -4   0  24        0.06       30.66     43.33 o 
  -2   0  24       68.46       92.29     36.45 o 
   0   0  24       20.60       47.24     35.51 o 
   2   0  24       82.56       83.53     39.26 o 
  -4   1  24        0.56       20.08     28.98 o 
  -3   1  24        6.62       -3.19     26.64 o 
  -2   1  24        1.61       -5.68     25.05 o 
  -1   1  24        1.51       50.93     26.38 o 
   0   1  24        6.42       27.82     27.19 o 
   1   1  24       12.34       15.78     24.35 o 
   2   1  24        2.10       27.44     26.99 o 
  -3   2  24       18.95       33.09     36.76 o 
  -2   2  24       16.25       35.32     53.18 o 
  -1   2  24       35.53       17.71     36.37 o 
   0   2  24       14.44       14.89     26.15 o 
   1   2  24        0.82        5.43     26.48 o 
  -1   3  24        0.61      -13.98     26.59 o 
   0   3  24        0.71      -29.42     24.05 o 
                                                 
